# Supplementary material for: TREM2 activation on microglia promotes myelin debris clearance and remyelination in a model of multiple sclerosis
Source: Acta Neuropathol. 2020 Aug 9;140(4):513–34. doi: 10.1007/s00401-020-02193-z (PMC7498497; doi:10.1007/s00401-020-02193-z)
Supplement: Supplementary file 2 — Supplementary material 2 (XLSX 118 kb) [file 401_2020_2193_MOESM2_ESM.xlsx]

## Sheet: S1
Table S1. Differentially expressed genes in NHD patients
Gene Symbol	CONTROL Avg (log2)	NHD Avg (log2)	Fold Change	P-val	FDR P-val
CDA	6.2	8.33	-4.39	4.02e-06	0.018
GPR141	5.17	7.56	-5.25	3.2e-06	0.018
IFITM10	9.8	7.81	3.98	1.96e-06	0.018
NAMPT	7.01	8.54	-2.9	3.85e-06	0.018
RNF144B	5.82	8.11	-4.89	1.8e-06	0.018
SERPINA1	6.25	8.82	-5.92	4.26e-06	0.018
SOD2	9.47	11.39	-3.8	8.71e-06	0.0253
TNFAIP6	4.19	7.34	-8.91	8.42e-06	0.0253
TLR8	5.77	8.4	-6.17	1.13e-05	0.0299
PTGIR	5.62	6.77	-2.21	1.61e-05	0.0389
TREM2	10.25	8.65	3.03	4.49e-05	0.0394
PID1	5.76	8.06	-4.93	2.59e-05	0.0539
CLEC4E	3.08	6.21	-8.75	4.23e-05	0.0594
ERAP2	8.18	5.16	8.1	4.35e-05	0.0594
FCN1	6.73	9.44	-6.56	3.91e-05	0.0594
LILRB1	6.66	8.39	-3.3	3.71e-05	0.0594
MT1DP	6.9	8.97	-4.21	3.69e-05	0.0594
TMEM266	6.77	5.22	2.93	3.41e-05	0.0594
TSPAN12	5.51	4.08	2.68	4.04e-05	0.0594
CCL22	11.95	10.58	2.59	5.31e-05	0.0672
CLMP	7.16	5.3	3.65	6.63e-05	0.0703
CYGB	7.61	5.61	3.99	6.62e-05	0.0703
KYNU	8.67	9.93	-2.4	6.63e-05	0.0703
MT1P3	6.78	9.53	-6.74	6.64e-05	0.0703
SLAMF9	7.66	5.68	3.94	6.77e-05	0.0703
ABCG2	6.29	4.69	3.03	7.33e-05	0.0736
SERINC2	8.81	7.59	2.32	7.63e-05	0.074
MFSD12	9.45	7.78	3.2	8.33e-05	0.0782
NUP62	6.81	8.06	-2.37	9.51e-05	0.0827
EVL	9.45	8.13	2.49	9.74e-05	0.0827
NFKB1	7.14	8.82	-3.21	9.95e-05	0.0827
TIMP3	10.71	6.69	16.19	9.19e-05	0.0827
FHL1	5.62	4.08	2.91	0.0001	0.0884
ATF3	7.35	5.34	4.02	0.0001	0.0885
KIAA0040	5.25	6.55	-2.46	0.0001	0.0885
NFKBIZ	5.41	7.2	-3.44	0.0001	0.0954
LSP1	9.7	8.63	2.11	0.0001	0.0958
CCL18	5.37	6.71	-2.53	0.0002	0.0958
CLEC7A	7.27	8.55	-2.42	0.0002	0.0958
IRAK2	5.77	6.79	-2.02	0.0002	0.0958
LY9	6.24	4.88	2.58	0.0002	0.0958
ME3	7.14	5.71	2.7	0.0002	0.0958
MOP-1	6.68	8.16	-2.79	0.0002	0.0958
SGMS1	7.16	7.98	-1.76	0.0002	0.0958
SLC26A11	9.15	7.27	3.68	0.0002	0.0958
TBPL1	5.21	6.08	-1.83	0.0001	0.0958
TNFRSF12A	9.11	8.06	2.07	0.0002	0.0958
ZNF589	7.39	6.23	2.23	0.0002	0.0958
MT1HL1	4.91	7.45	-5.81	0.0002	0.0983
HMG20B	8.58	7.47	2.15	0.0002	0.0992
MT1P1	8.97	12.08	-8.65	0.0002	0.0992
NID1	3.81	5.48	-3.18	0.0002	0.0992
DENND5A	6.76	7.83	-2.1	0.0002	0.0995
HAMP	10.53	8.47	4.17	0.0002	0.0995
ITPR2	7.5	8.62	-2.18	0.0002	0.0995
DHRS11	7.15	5.95	2.29	0.0002	0.1012
LOC653653	9.22	10.42	-2.29	0.0002	0.1012
PEAK1	7.16	8.23	-2.11	0.0002	0.1021
SPN	6.45	5.18	2.42	0.0002	0.1021
SPOCD1	8.44	7.14	2.46	0.0002	0.1021
ADCY3	8.98	7.57	2.66	0.0003	0.1079
AHR	8.22	9.71	-2.81	0.0003	0.1079
KCNA2	6.15	4.84	2.47	0.0003	0.1106
TNIP1	7	8.45	-2.71	0.0003	0.1106
LOC645166	10.23	9.19	2.06	0.0004	0.1147
BIVM	5.84	4.94	1.87	0.0003	0.1147
CD38	5.4	7.67	-4.84	0.0004	0.1147
DPYSL3	5.22	4.33	1.85	0.0003	0.1147
GPR84	8.18	9.4	-2.33	0.0003	0.1147
HS3ST3B1	4.25	5.58	-2.52	0.0004	0.1147
RNASE8	4.12	5.1	-1.97	0.0003	0.1147
SLC39A10	6.12	5.03	2.12	0.0003	0.1147
FKBP4	7.48	8.77	-2.45	0.0004	0.1159
MT1G	8.82	12.5	-12.79	0.0004	0.1159
NRP2	8.64	9.4	-1.69	0.0004	0.1159
RAPGEF3	5.8	4.89	1.88	0.0004	0.1159
SAMSN1	7.49	8.63	-2.2	0.0004	0.1159
TMEM63A	8.65	7.78	1.84	0.0004	0.1159
SLC45A3	6.04	5.29	1.68	0.0004	0.1181
TCTEX1D2	7.55	5.96	3.02	0.0004	0.1216
BHLHE41	7.12	8.14	-2.02	0.0004	0.1216
CLEC10A	4.65	5.35	-1.63	0.0004	0.1216
LYN	8.54	10.07	-2.9	0.0004	0.1216
PSTPIP2	6.92	9.33	-5.33	0.0004	0.1216
SRI	8.29	9.1	-1.75	0.0004	0.1216
THRA	7.57	6.46	2.17	0.0004	0.1223
LIMK1	9.6	8.97	1.56	0.0005	0.1223
AOAH	7.01	8.38	-2.59	0.0005	0.1235
CDK18	6.5	5.41	2.12	0.0006	0.1235
CRISPLD2	3.71	4.44	-1.67	0.0005	0.1235
FBN2	3.85	4.86	-2.01	0.0005	0.1235
HAVCR1	5.03	3.46	2.98	0.0005	0.1235
MFI2	6.05	5.21	1.78	0.0005	0.1235
NAB1	5.04	6.28	-2.36	0.0005	0.1235
PSEN2	7.88	6.88	2	0.0005	0.1235
PTGER2	4.09	5.71	-3.08	0.0005	0.1235
SPSB1	7.12	6.17	1.94	0.0005	0.1235
TBC1D10C	6.55	5.83	1.65	0.0005	0.1235
TNFAIP3	6.05	7.35	-2.45	0.0005	0.1235
TAS2R39	3.78	2.99	1.73	0.0006	0.1259
MT1L	6.45	10.42	-15.64	0.0006	0.1277
ZNF737	6.07	5.12	1.94	0.0006	0.1277
ACOT4	5.42	4.15	2.4	0.0006	0.1289
ANKRD36C	8.37	7.6	1.71	0.0006	0.1289
MT1A	5.25	8.07	-7.02	0.0006	0.1292
SPRY2	8.07	6.9	2.25	0.0006	0.1347
FABP4	10.78	6.97	14.03	0.0007	0.1357
FDX1	8.42	7.09	2.51	0.0007	0.137
MT1B	4.62	5.73	-2.15	0.0007	0.137
AGPAT4	7.21	6.25	1.96	0.0007	0.139
TM4SF19	12.38	10.77	3.05	0.0007	0.1416
CXCR1	4.28	3.2	2.12	0.0007	0.1416
KLK4	6.2	5.13	2.11	0.0007	0.1416
MFHAS1	7.5	6.56	1.93	0.0007	0.1416
PCSK6	7.09	6.24	1.81	0.0007	0.1416
RGCC	9.82	8.96	1.81	0.0007	0.1416
TMED6	4.05	3.14	1.87	0.0007	0.1417
ICAM1	7.78	9	-2.33	0.0008	0.1443
GREM1	9.34	7.25	4.26	0.0008	0.1446
FAM231A	4.04	5.23	-2.28	0.0008	0.1448
DRAM1	8.56	9.48	-1.9	0.0008	0.1448
MT1F	9.18	11.72	-5.8	0.0008	0.1448
OK/SW-CL.36	4.2	3.49	1.64	0.0008	0.1448
TMEM8A	8.23	7.58	1.57	0.0008	0.1448
MADD	8.71	7.96	1.68	0.0008	0.1468
CDH23	6.66	5.28	2.6	0.0009	0.1526
GPR82	3.72	4.82	-2.13	0.0009	0.1526
LOC541472	3.71	5.05	-2.54	0.0009	0.1526
HLA-DQA2	4.68	6.21	-2.89	0.0009	0.1529
FCMR	9.31	6.75	5.89	0.0009	0.1529
MEP1A	3.96	3.28	1.61	0.0009	0.1529
PTAFR	6.58	7.26	-1.61	0.0009	0.1529
RHOF	8.52	6.96	2.97	0.0009	0.1529
SPINT2	5.92	6.93	-2.02	0.0009	0.1529
TMEM156	3.38	2.56	1.76	0.0009	0.1529
ATP6V0D2	9.15	8.46	1.61	0.0009	0.1537
MT1H	8.79	12.35	-11.77	0.0009	0.1537
TCF4	5.45	7.19	-3.34	0.0009	0.1537
STRBP	6.42	5.18	2.35	0.0009	0.1542
ACY1	6.47	7.03	-1.47	0.001	0.1554
HLA-DQA2	4.97	6.47	-2.83	0.001	0.1554
EIF5A2	5.08	5.72	-1.56	0.001	0.1554
ILF3-AS1	4.54	5.27	-1.67	0.001	0.1554
LGALSL	6.75	5.45	2.46	0.001	0.1554
LOC613266	5.01	4.04	1.95	0.001	0.1554
SMAP2	8.39	9.43	-2.06	0.001	0.1554
TRIM36	4.88	5.66	-1.72	0.001	0.1556
TNIP3	3.16	5.57	-5.31	0.001	0.1562
MT1X	8.81	10.71	-3.72	0.001	0.158
ALDH1A2	5.85	4.91	1.92	0.0011	0.1584
C7orf60	7.2	8.51	-2.48	0.001	0.1584
CD52	12.81	11.88	1.9	0.0011	0.1584
HCK	8.67	9.99	-2.51	0.0011	0.1584
SLC22A16	4.69	3.81	1.85	0.0011	0.1584
NCF1	6.99	9.16	-4.51	0.0011	0.1587
ATOX1	11.16	11.79	-1.55	0.0011	0.1587
FOLR1	6.53	5.05	2.81	0.0011	0.16
EPB41L3	8.74	9.98	-2.37	0.0011	0.1627
EPHX4	4.93	4.25	1.6	0.0011	0.1627
FKBP5	6.1	7.17	-2.1	0.0011	0.1627
NCF1B	7.32	9.55	-4.69	0.0012	0.1653
NCF1	7.32	9.54	-4.65	0.0012	0.1653
ASPHD1	7.18	6.21	1.97	0.0012	0.1653
CD300LB	7.64	5.47	4.49	0.0012	0.1653
EVI2A	6.37	7.75	-2.59	0.0012	0.1653
FNBP1	8.31	8.89	-1.49	0.0012	0.1653
GSDMA	6.41	7.2	-1.73	0.0012	0.1653
MCTP1	7.42	8.28	-1.82	0.0012	0.1653
MPEG1	9.77	10.72	-1.93	0.0012	0.1653
MT1E	6.26	8.84	-5.97	0.0012	0.1653
SLC1A4	8.46	7.15	2.47	0.0012	0.1653
ZC3H12A	6.17	7.02	-1.8	0.0012	0.1653
CARD16	6.44	7.52	-2.12	0.0013	0.1668
APIP	6.88	7.65	-1.71	0.0013	0.1668
DPH6	5.22	5.88	-1.59	0.0013	0.1668
GOLGA7B	6.97	5.22	3.35	0.0013	0.1668
LINC01560	4.26	5.01	-1.68	0.0012	0.1668
MARCO	6.11	8.48	-5.16	0.0012	0.1668
MT1M	7.18	10.95	-13.64	0.0013	0.1668
RNF19B	7.09	8.29	-2.29	0.0013	0.1668
SYTL3	5.86	4.56	2.46	0.0013	0.1672
SNORD116-20	5.32	4.56	1.69	0.0013	0.1676
EBI3	4.95	5.88	-1.9	0.0013	0.1676
RNF128	3.87	3.17	1.63	0.0013	0.1676
SLCO3A1	6.19	7.22	-2.04	0.0013	0.1676
SNORA14B	5.9	4.84	2.08	0.0013	0.1676
VSIG4	10.11	11.28	-2.26	0.0013	0.1676
CRYBG3	6.01	7.08	-2.11	0.0013	0.1679
TNFAIP8	7	7.72	-1.65	0.0013	0.1679
LIMK2	5.31	6.22	-1.88	0.0014	0.1704
SLC25A29	6.88	6.16	1.64	0.0014	0.1705
AP1S2	6.27	7.14	-1.83	0.0014	0.1725
PDE3B	6.86	5.48	2.6	0.0014	0.1725
PLD2	6.24	6.81	-1.49	0.0014	0.1725
SORT1	8.4	7.24	2.24	0.0014	0.1725
TAS2R14	5.13	4.34	1.73	0.0014	0.1725
TBC1D8	8.21	7.52	1.61	0.0014	0.1725
COL6A1	6.75	6	1.68	0.0014	0.1726
NEDD4L	4.19	4.85	-1.57	0.0014	0.1726
SEC22B	8.25	9.2	-1.93	0.0014	0.1726
SERPINB8	7.03	7.98	-1.93	0.0015	0.1732
CD44	10.88	11.81	-1.91	0.0015	0.1732
CDPF1	5.49	6.1	-1.53	0.0015	0.1732
CREBL2	7.52	8.52	-2	0.0015	0.1732
IFNAR1	8.77	9.77	-2.01	0.0015	0.1732
KIAA1804	4.06	4.66	-1.52	0.0015	0.1732
MATK	7.46	6.44	2.02	0.0015	0.1732
VLDLR	3.67	4.75	-2.12	0.0015	0.1732
SNORD116-2	9.73	8.53	2.29	0.0015	0.174
NCOA1	7.14	8.1	-1.95	0.0015	0.1742
S100A10	10.91	11.65	-1.67	0.0015	0.1742
SYNGR1	6.22	5.47	1.68	0.0015	0.1742
ATP2B1	7.37	8.5	-2.18	0.0016	0.1745
FLNB	7.93	6.91	2.02	0.0016	0.1745
RELB	6.11	6.7	-1.5	0.0016	0.1745
AAED1	5.95	6.56	-1.52	0.0016	0.1746
CRABP2	8.7	6.38	4.99	0.0016	0.1746
ORM1	2.16	3.1	-1.92	0.0016	0.1746
PPM1N	4.65	5.37	-1.64	0.0016	0.1746
TLR1	7.94	8.66	-1.65	0.0016	0.1746
USP6NL	5.81	6.98	-2.25	0.0016	0.1746
GPD1	5.98	4.99	1.99	0.0018	0.1768
SHPK	6.09	5.25	1.79	0.0018	0.1768
CLEC4A	7.07	8.47	-2.64	0.0018	0.1768
AIF1	9.69	10.34	-1.57	0.0017	0.1768
AIF1	9.69	10.34	-1.57	0.0017	0.1768
AIF1	9.69	10.34	-1.57	0.0017	0.1768
CCDC88C	5.06	3.79	2.41	0.0017	0.1768
GALNT12	6.65	5.01	3.1	0.0017	0.1768
ITGA3	8.35	5.99	5.12	0.0017	0.1768
KCNA10	7.35	6.07	2.42	0.0018	0.1768
MMP2	5.79	7.46	-3.17	0.0018	0.1768
MT1IP	5.95	6.98	-2.05	0.0017	0.1768
MT1JP	5.12	7.84	-6.58	0.0018	0.1768
MT2A	10.93	12.79	-3.64	0.0018	0.1768
MYOZ1	5.47	4.23	2.36	0.0018	0.1768
NHSL2	4.23	5.19	-1.94	0.0018	0.1768
OPHN1	5.39	6.37	-1.96	0.0018	0.1768
RBPJ	7.55	8.27	-1.65	0.0018	0.1768
RGL1	9.1	10.03	-1.9	0.0017	0.1768
SLC4A8	6.96	5.9	2.08	0.0018	0.1768
TNNI2	7.61	6.71	1.86	0.0018	0.1768
FOXN2	7.1	7.74	-1.56	0.0018	0.1782
GPER1	5.19	4.59	1.51	0.0019	0.1811
ISYNA1	5.6	4.87	1.66	0.0019	0.1811
DDIT4L	6.2	4.99	2.31	0.0019	0.1823
TNFRSF21	8.45	7.48	1.96	0.0019	0.1823
NCOA4	8.92	9.46	-1.45	0.0019	0.1834
SLC44A2	8.52	7.35	2.25	0.0019	0.1834
ZNF615	3.94	4.7	-1.69	0.0019	0.1834
NBPF20	10.99	11.7	-1.63	0.0019	0.1838
IRAK3	5.86	7.87	-4.04	0.0019	0.1838
ANO5	5.05	3.87	2.27	0.002	0.1842
CCDC112	4.94	5.72	-1.72	0.002	0.1842
NFKBIA	9.52	10.61	-2.12	0.002	0.1842
SH3PXD2B	5.5	7.31	-3.51	0.002	0.1842
TGM2	9.57	7.44	4.39	0.002	0.1842
ZNF501	3.38	4.24	-1.82	0.002	0.1842
EMP1	9.68	8.84	1.79	0.002	0.1851
EPN2	5.07	4.37	1.63	0.002	0.1851
IRAK1	7.22	6.68	1.46	0.002	0.1851
PPP3CA	7.16	8.48	-2.49	0.002	0.1851
SHB	6.91	6.19	1.65	0.002	0.1851
ALOX5AP	8.56	10.01	-2.74	0.0021	0.1852
CR1	4.8	5.95	-2.21	0.0021	0.1852
HDHD3	5.98	5.31	1.59	0.0021	0.1852
NLRP3	5.76	6.55	-1.72	0.0021	0.1852
LRRC25	8.23	9.06	-1.77	0.0021	0.1869
ZNF350	5.87	6.43	-1.47	0.0021	0.1875
CCL4L2	7.62	11.07	-10.92	0.0021	0.1885
FAM101B	6.43	5.85	1.49	0.0022	0.1886
SDS	9.57	4.4	35.97	0.0021	0.1886
CYB5A	9.19	8.69	1.42	0.0022	0.1901
TNFRSF1B	8.8	8.21	1.5	0.0022	0.1901
CCL4L2	8.22	11.49	-9.63	0.0022	0.1905
CCL4L2	8.22	11.49	-9.63	0.0022	0.1905
AFAP1L1	6.54	4.7	3.58	0.0023	0.1905
CFP	5.13	5.8	-1.59	0.0023	0.1905
CXCR5	4.9	3.85	2.07	0.0023	0.1905
EBLN2	3.24	4.01	-1.71	0.0022	0.1905
GPC4	7.95	6.44	2.86	0.0023	0.1905
MCOLN2	3.96	5.63	-3.17	0.0022	0.1905
RTN1	5.15	6.87	-3.3	0.0022	0.1905
SGPP2	4.88	6.51	-3.11	0.0023	0.1905
SPTLC2	7.21	8.19	-1.97	0.0023	0.1905
TET2	7.49	8.38	-1.85	0.0023	0.1905
LILRB2	8.48	9.53	-2.08	0.0023	0.1912
LPAR2	6.61	5.8	1.76	0.0024	0.1945
OSBP2	4.88	4.26	1.54	0.0024	0.1945
NBPF20	11.25	11.88	-1.54	0.0024	0.1951
ADCY1	5.28	4.46	1.78	0.0024	0.1951
FAM214A	6.51	5.89	1.53	0.0025	0.1951
FNIP2	8.85	8.23	1.53	0.0024	0.1951
GPAT3	8.2	6.93	2.4	0.0025	0.1951
HRH1	5.41	4.83	1.5	0.0025	0.1951
OR9A2	5.2	3.42	3.45	0.0025	0.1951
PDGFC	6.03	6.76	-1.66	0.0025	0.1951
RHOU	7.64	8.23	-1.51	0.0025	0.1951
SDSL	7.25	5.89	2.58	0.0025	0.1951
SLC2A6	5.78	6.45	-1.59	0.0025	0.1951
ST6GALNAC6	7.29	6.41	1.85	0.0025	0.1951
TDRKH	6.07	6.91	-1.78	0.0024	0.1951
TECPR1	5.75	5.15	1.52	0.0025	0.1951
TOMM40	6.99	6.08	1.89	0.0025	0.1951
ZNF217	6.55	7.72	-2.24	0.0024	0.1951
PDLIM4	7.32	6.17	2.22	0.0026	0.1969
LOC100131581	5.71	4.66	2.08	0.0027	0.1971
CLEC6A	3.2	4.58	-2.6	0.0026	0.1971
CLN5	6.28	6.8	-1.44	0.0026	0.1971
DKK2	3.06	3.76	-1.63	0.0027	0.1971
DSC2	5.64	7.38	-3.33	0.0027	0.1971
GK	7.28	7.87	-1.5	0.0028	0.1971
GUSBP1	9.35	7.93	2.67	0.0026	0.1971
GUSBP1	9.31	8.01	2.46	0.0027	0.1971
KEL	6.11	4.91	2.29	0.0028	0.1971
KMO	6.69	7.93	-2.36	0.0026	0.1971
MIR188	4.83	4.21	1.53	0.0027	0.1971
MTF1	8.32	9.51	-2.28	0.0027	0.1971
N4BP1	6.55	7.37	-1.77	0.0028	0.1971
NOD2	5.4	5.89	-1.4	0.0027	0.1971
NR3C1	7.41	8.27	-1.82	0.0026	0.1971
NR4A3	6.52	5.42	2.14	0.0027	0.1971
SNORD117	5.31	4.76	1.46	0.0026	0.1971
STK3	5.92	6.47	-1.46	0.0026	0.1971
TNFSF14	7.21	6.06	2.22	0.0027	0.1971
TNIK	7.35	8.65	-2.46	0.0026	0.1971
TRAF3	6.64	7.67	-2.05	0.0028	0.1971
VMAC	6.37	5.52	1.81	0.0026	0.1971
ZMAT4	3.18	2.66	1.43	0.0026	0.1971
DENND3	5.37	5.91	-1.45	0.0028	0.1975
CA13	4.02	4.61	-1.5	0.0028	0.1979
CORO2A	6.56	5.57	1.99	0.0028	0.1993
ECM1	10.21	9.56	1.57	0.0028	0.1993
FAM127C	8.08	7.61	1.39	0.0028	0.1993
HCST	11.22	10.5	1.65	0.0028	0.1993
HSPB1	8.35	7.34	2.02	0.0028	0.1993
GABBR1	4.55	5.43	-1.85	0.0029	0.2008
OTUD1	6.24	7.13	-1.86	0.0029	0.2008
ST8SIA4	6.71	7.59	-1.83	0.0029	0.2013
POLR2J3	8.31	7.29	2.03	0.0029	0.2027
CSF1	8.54	6.91	3.09	0.0029	0.2027
NBPF9	11.6	12.17	-1.48	0.0031	0.2028
NBPF20	11.34	11.95	-1.53	0.003	0.2028
POLR2J3	8.8	8.14	1.58	0.003	0.2028
AGPAT4-IT1	6.68	5.84	1.8	0.0031	0.2028
CPED1	4.5	5.42	-1.89	0.003	0.2028
DNHD1	5.52	4.88	1.56	0.0031	0.2028
FAM20C	9.16	8.44	1.64	0.0031	0.2028
IFIH1	6.44	7.33	-1.85	0.0031	0.2028
LMF2	6.75	6.09	1.57	0.003	0.2028
LRRK2	4.97	5.95	-1.97	0.0031	0.2028
MICAL1	8.1	7.5	1.52	0.003	0.2028
MTHFD2	8.12	8.81	-1.61	0.0031	0.2028
NKAPP1	4.81	4.17	1.56	0.003	0.2028
PRKCD	8.69	9.22	-1.44	0.0031	0.2028
PTPRJ	8.98	9.75	-1.71	0.0031	0.2028
S100A16	4.77	3.62	2.23	0.0031	0.2028
SPTBN1	6.71	5.6	2.16	0.003	0.2028
TIMP4	5.31	4.66	1.56	0.0031	0.2028
TLE4	6.24	7.6	-2.58	0.003	0.2028
TTC32	3.09	3.84	-1.68	0.003	0.2028
WWTR1	6.45	4.8	3.13	0.003	0.2028
TIFAB	5.14	5.61	-1.39	0.0032	0.203
ATP10A	4.49	3.71	1.71	0.0032	0.203
AZI2	6.11	6.96	-1.8	0.0031	0.203
FAM200A	4.37	4.84	-1.39	0.0032	0.203
KCNK13	6.69	5.83	1.81	0.0032	0.203
SNORA70B	4.4	5.24	-1.79	0.0031	0.203
TDRD6	4.18	3.42	1.7	0.0032	0.204
CMKLR1	8.25	9.3	-2.07	0.0032	0.2041
SEMA3A	3.85	6.11	-4.79	0.0032	0.2041
SNORD116-6	10.38	9.3	2.11	0.0032	0.2041
TSHZ3	5.86	7.04	-2.28	0.0032	0.2041
TSPAN15	7.76	7.26	1.41	0.0032	0.2041
WTAP	6.47	6.94	-1.38	0.0032	0.2041
POU2F2	6.16	6.88	-1.64	0.0033	0.2043
LOC157273	5.13	4.64	1.4	0.0033	0.2052
SCARNA10	6.68	5.21	2.78	0.0033	0.2052
RPA4	4.26	4.95	-1.61	0.0033	0.2058
PLEKHM3	5.99	6.89	-1.87	0.0033	0.2065
NBPF20	11.47	12.05	-1.5	0.0034	0.2078
PDE4DIP	6.76	7.64	-1.84	0.0034	0.2078
B4GALT1	8.81	9.37	-1.48	0.0034	0.2078
CCL3	10.36	11.74	-2.62	0.0034	0.2078
VCAN	4.59	5.56	-1.95	0.0034	0.2078
TRPS1	7.95	8.42	-1.39	0.0034	0.2081
2019-03-01	7.09	7.63	-1.46	0.0035	0.2086
GUSBP1	9.26	8.01	2.39	0.0035	0.2086
LY6E	8.23	6.8	2.7	0.0035	0.2086
MTERF1	5.95	6.42	-1.38	0.0035	0.2086
TLE3	7.97	7.39	1.5	0.0035	0.2086
UTS2	5.94	2.91	8.19	0.0034	0.2086
BANP	6.77	6.18	1.51	0.0035	0.2087
CXorf38	6.87	7.67	-1.73	0.0035	0.2087
ATP6AP1	10.53	9.95	1.49	0.0035	0.2093
CRSP8P	8.45	7.58	1.83	0.0035	0.2093
CPEB2	8.17	7.71	1.37	0.0036	0.2102
HYKK	4.24	3.68	1.47	0.0036	0.2102
SH3RF3	6.32	5.69	1.55	0.0036	0.2102
NOTCH2NL	8.83	9.58	-1.68	0.0036	0.2104
FCAR	5.73	7.09	-2.57	0.0036	0.2104
OR7E130P	3.61	3.02	1.51	0.0036	0.2115
SI	2.38	1.94	1.36	0.0036	0.2115
TBC1D14	8.07	8.9	-1.77	0.0037	0.2115
ZNF366	7.17	6.26	1.88	0.0037	0.2115
SIN3A	6.18	7.26	-2.11	0.0037	0.2116
TRPV2	9.97	9.27	1.62	0.0037	0.2128
ADAMDEC1	8.6	10.85	-4.76	0.0037	0.2137
IGHV4OR15-8	5.94	5.39	1.47	0.0038	0.2153
OCSTAMP	6.23	5.49	1.67	0.0038	0.2153
PI4KAP1	8.02	7.44	1.5	0.0038	0.2153
SYTL4	3.9	3.34	1.48	0.0038	0.2153
BIRC3	5.34	6.45	-2.16	0.0038	0.2154
PLIN4	3.9	3.4	1.41	0.0038	0.2173
BCL7A	5.74	5.24	1.41	0.0039	0.2179
TRIM54	5.67	5.15	1.44	0.0039	0.2179
CDH18	3.08	2.57	1.43	0.0039	0.2187
SNAI3	7.42	6.89	1.45	0.0039	0.2187
CEP70	4.8	3.45	2.55	0.0039	0.2189
DMXL2	9.56	10.43	-1.83	0.004	0.2189
EXOC6B	5.15	6.22	-2.1	0.0039	0.2189
GABBR1	4.91	5.67	-1.69	0.004	0.2189
IFNGR2	9.55	10.49	-1.92	0.0039	0.2189
IGKV2-40	2.7	1.78	1.89	0.004	0.2189
NFKBIE	6.69	7.33	-1.55	0.0039	0.2189
WRN	5.58	6.14	-1.47	0.004	0.2189
ZNF705A	3.09	2.24	1.79	0.004	0.2189
TBC1D9	6.85	7.6	-1.69	0.004	0.219
USP32P1	6.46	4.75	3.27	0.004	0.2198
BTG2	8.14	8.89	-1.68	0.004	0.2214
CD1A	3.63	4.99	-2.57	0.0041	0.2229
POLR3GL	5.06	5.63	-1.48	0.0041	0.2229
IFT57	4.83	5.98	-2.21	0.0041	0.224
HPGD	5.65	3.98	3.19	0.0042	0.2269
NBPF9	9.24	9.97	-1.66	0.0042	0.2279
NXT2	6.79	7.66	-1.83	0.0042	0.2279
PPP2R3A	5.53	4.65	1.85	0.0042	0.2279
VWA5A	7.67	6.74	1.91	0.0042	0.2279
ZEB2	9.31	10.03	-1.65	0.0042	0.2279
ZMAT1	4.69	5.72	-2.04	0.0042	0.2279
MVK	5.64	5	1.56	0.0043	0.2286
SCD	9.88	8.79	2.14	0.0043	0.2291
DUSP6	8.58	9.08	-1.42	0.0043	0.2296
IL6	4.31	7.63	-9.97	0.0043	0.2296
HPCAL1	9.01	8.38	1.54	0.0044	0.2327
AHNAK	9.42	10.13	-1.64	0.0044	0.2328
ATP8B1	6.12	6.92	-1.74	0.0044	0.2334
PNPLA3	5.36	4.46	1.87	0.0044	0.2334
SLC17A5	9.41	8.82	1.51	0.0044	0.2336
SRP72	8.47	9.03	-1.48	0.0045	0.2336
TPD52L1	5.26	4.31	1.93	0.0044	0.2336
DEPTOR	4.88	5.48	-1.51	0.0045	0.2342
GUSBP11	6.79	6.1	1.61	0.0045	0.2343
CBWD2	8.05	8.79	-1.67	0.0046	0.2352
PMS2P2	8.02	7.56	1.37	0.0046	0.2352
CD163	10.9	11.4	-1.42	0.0045	0.2352
DNAJA1	8.26	8.75	-1.41	0.0046	0.2352
MAP3K8	6.63	7.52	-1.85	0.0046	0.2352
MB21D2	5.71	7.26	-2.94	0.0046	0.2352
P2RX1	6.15	5.48	1.59	0.0046	0.2352
PLK3	6.96	6.34	1.54	0.0046	0.2352
SMIM11P1	4.31	3.08	2.36	0.0046	0.2352
TAF1	6.12	6.79	-1.59	0.0046	0.2352
TOB1	8.25	7.66	1.5	0.0046	0.2352
RIN2	7.57	8.21	-1.56	0.0046	0.236
CDC42BPA	5.16	5.87	-1.63	0.0046	0.2361
KALRN	5.75	4.98	1.71	0.0047	0.2378
SAV1	5.98	6.47	-1.4	0.0047	0.2378
TRIB1	7.04	7.73	-1.62	0.0047	0.2379
ARFGAP3	7.24	7.86	-1.53	0.0048	0.2382
BIN3	5.01	5.63	-1.53	0.0047	0.2382
CRACR2A	4.31	4.78	-1.39	0.0048	0.2382
KRTAP5-4	5.98	5.42	1.48	0.0048	0.2382
PRKRIR	6.88	7.67	-1.74	0.0048	0.2382
STEAP3	6.85	8.3	-2.74	0.0047	0.2382
MMP7	7.78	6.01	3.42	0.0048	0.2384
SLC45A4	4.63	5.34	-1.64	0.0048	0.2386
VSTM1	4.74	6.61	-3.66	0.0048	0.2391
2019-03-08	5.31	5.82	-1.42	0.0049	0.2392
CNTROB	6.66	6	1.59	0.0049	0.2392
SOAT1	9.76	9.02	1.66	0.0048	0.2392
SYS1	8.63	8.07	1.48	0.0049	0.2394
C1orf122	6.45	7.2	-1.68	0.0049	0.2394
DNASE1L3	3.35	2.72	1.55	0.0049	0.2394
ENPP2	3.13	4.12	-1.98	0.0049	0.2394
EPB41L1	7.7	6	3.24	0.0049	0.2394
HIVEP1	7.42	8.21	-1.73	0.0049	0.2394
LINC00597	4.23	4.84	-1.52	0.0049	0.2397
PRPF39	5.87	6.3	-1.35	0.0049	0.2397
DSE	6.82	7.68	-1.82	0.005	0.2404
EEF1D	5.29	4.66	1.55	0.005	0.2404
JARID2	8.56	8.06	1.41	0.005	0.2404
NFE2L2	8.82	9.6	-1.72	0.005	0.2404
PPFIBP2	6.78	7.5	-1.66	0.005	0.2404
RGAG4	5.24	5.99	-1.69	0.005	0.2404
SDC1	6.29	5.85	1.36	0.005	0.2404
TLR4	9.2	9.66	-1.37	0.005	0.2404
GJA9	4.59	4	1.51	0.005	0.2409
ACO1	8.42	9.5	-2.12	0.0051	0.2409
C12orf75	4.54	3.9	1.56	0.0051	0.2409
CSF2RA	7.22	8.14	-1.89	0.0051	0.2409
CSF2RA	7.22	8.14	-1.89	0.0051	0.2409
GUSBP1	9.02	7.8	2.32	0.0051	0.2409
IL13RA1	9.01	10.03	-2.02	0.0051	0.2409
NMB	7.1	6.38	1.65	0.0051	0.2413
ANKRD20A9P	3.61	3.18	1.35	0.0052	0.2418
SUGT1P3	4.59	3.94	1.57	0.0051	0.2418
AP5B1	7.1	6.65	1.37	0.0052	0.2418
APBB1	5.07	4.45	1.54	0.0051	0.2418
OR5D18	3.66	2.96	1.63	0.0051	0.2418
OXER1	6.95	6	1.94	0.0051	0.2418
PDHX	6.95	7.52	-1.49	0.0052	0.2418
RHOBTB2	7.15	6.23	1.89	0.0052	0.2418
SLC48A1	9.71	9	1.64	0.0052	0.2418
EPAS1	10.02	9.42	1.52	0.0052	0.2429
PDPN	6.21	7.13	-1.89	0.0052	0.2431
TUBA8	5.88	5.12	1.69	0.0053	0.2436
LOC646938	5.09	5.91	-1.76	0.0053	0.2439
WWC3	5.51	6.02	-1.42	0.0053	0.244
CBWD1	7.49	8.34	-1.8	0.0053	0.2442
DHRS7C	3.94	3.43	1.42	0.0053	0.2447
ABCD1	5.83	5.34	1.4	0.0053	0.2448
C9orf16	8.86	8.17	1.61	0.0054	0.2448
LPL	9.7	8.37	2.52	0.0053	0.2448
CYBB	11.52	12.09	-1.49	0.0054	0.245
GABBR1	4.88	5.66	-1.71	0.0054	0.245
OTUB2	6.01	5.51	1.41	0.0054	0.245
RPL7P48	5.6	6.2	-1.52	0.0054	0.2462
HSPA1A	8.3	8.98	-1.61	0.0055	0.2503
LPAR1	6.17	7.22	-2.07	0.0055	0.2503
SLC46A3	6.4	7.17	-1.71	0.0055	0.2503
HLA-DQA2	8.72	10.45	-3.32	0.0057	0.2509
HLA-DQA2	8.72	10.45	-3.32	0.0057	0.2509
CD33	8.06	8.74	-1.6	0.0056	0.2509
EMSY	4.91	5.57	-1.59	0.0057	0.2509
WAC	7.39	7.92	-1.44	0.0056	0.2509
CXCL5	7.42	12.34	-30.35	0.0057	0.2517
GAB1	5.82	6.26	-1.36	0.0057	0.2517
ERGIC1	8.41	7.85	1.47	0.0058	0.2535
S100A4	10.73	11.17	-1.36	0.0058	0.2535
CBWD2	7.84	8.84	-1.99	0.0059	0.2555
NBPF8	9.42	10.17	-1.68	0.0059	0.2555
DIAPH2	6.55	7.55	-2.01	0.0059	0.2569
DNAPTP3	4.38	5.84	-2.74	0.0059	0.2569
IGFBP3	4.74	4.15	1.51	0.006	0.2569
RPS6KB2	7.61	6.85	1.7	0.006	0.2569
TCP11L1	6.45	7.48	-2.04	0.006	0.2579
PAK1	8.76	9.38	-1.54	0.006	0.2585
HSPA1A	8.29	8.97	-1.6	0.0061	0.2589
FARP1	6.31	5.14	2.25	0.0061	0.2589
MIR29A	2.88	2.02	1.81	0.0061	0.2589
OR10A4	4.41	4	1.33	0.0061	0.2589
RPS6KC1	6.53	6.97	-1.35	0.0061	0.2591
DDX59	4.43	5.2	-1.7	0.0061	0.2595
MXD1	7.96	9.18	-2.32	0.0061	0.2597
HSD3B7	7.11	6.5	1.52	0.0062	0.2603
NBN	6.83	7.62	-1.73	0.0062	0.261
STAG3L1	8.36	7.53	1.78	0.0062	0.2619
FAM134B	6.1	4.87	2.34	0.0062	0.2619
MME	7.57	5.49	4.24	0.0062	0.2619
SIGLEC9	8.53	9.01	-1.39	0.0062	0.2619
ALPK3	4.78	4.29	1.4	0.0063	0.2622
CALML4	7.12	7.71	-1.51	0.0063	0.2622
SH3KBP1	8.52	9.73	-2.33	0.0063	0.2624
P2RX5	4.44	3.62	1.76	0.0063	0.263
SLC15A3	10.35	9.76	1.51	0.0064	0.2635
DYNC1LI1	7.22	8.03	-1.76	0.0064	0.2647
ARSG	5.03	6.15	-2.18	0.0065	0.2659
SNTB1	8.06	7.62	1.36	0.0065	0.2659
NBPF9	9.21	9.75	-1.46	0.0065	0.266
AMPD3	7.89	9.08	-2.29	0.0065	0.266
FAM102B	6.08	6.66	-1.49	0.0065	0.266
PEX14	7.81	7.26	1.46	0.0065	0.266
SNAP23	8.18	8.75	-1.48	0.0065	0.266
RNVU1-18	5.63	4.86	1.71	0.0066	0.2669
RNVU1-18	5.63	4.86	1.71	0.0066	0.2669
SP2	6.6	7.13	-1.44	0.0066	0.2677
C3orf58	6.41	7.36	-1.94	0.0066	0.268
ZNF300	3.54	4.06	-1.44	0.0066	0.268
WDFY2	6.55	7.06	-1.43	0.0066	0.2686
CBWD5	7.98	8.83	-1.81	0.0067	0.2687
NBPF9	9.2	9.75	-1.46	0.0068	0.2687
ABHD17AP1	7.1	6.52	1.5	0.0067	0.2687
AKR1A1	9.28	9.86	-1.5	0.0068	0.2687
ARL11	5.33	5.77	-1.36	0.0068	0.2687
GAL	9.24	5.98	9.61	0.0068	0.2687
ITGAL	6.89	7.87	-1.97	0.0067	0.2687
NAGPA	6.56	6.03	1.45	0.0067	0.2687
PRDM1	7.37	8.08	-1.64	0.0067	0.2687
TRAF5	5.68	4.79	1.85	0.0067	0.2687
CCDC130	6.9	6.37	1.44	0.0068	0.2691
NBPF9	9.35	9.97	-1.54	0.0069	0.2702
AIFM2	6.84	6.28	1.48	0.0069	0.2702
C11orf24	7.26	7.77	-1.42	0.0068	0.2702
CA2	9.53	8.5	2.05	0.0069	0.2702
CRADD	6.29	5.81	1.39	0.0069	0.2702
GJC3	4.41	3.96	1.37	0.0069	0.2702
HILPDA	5.69	5.06	1.54	0.0069	0.2702
RIN3	7.78	7.34	1.35	0.0069	0.2702
S100A9	10.02	10.53	-1.43	0.0069	0.2702
WDR62	5.3	4.73	1.48	0.0069	0.2702
CCL13	4.23	6.74	-5.72	0.007	0.2704
RAB39A	6.28	7.33	-2.06	0.007	0.2704
BAG3	7.66	6.94	1.65	0.007	0.2705
CD48	8.7	9.87	-2.25	0.007	0.2722
MS4A12	2.51	2.15	1.28	0.007	0.2722
LINC01002	7.98	7.5	1.39	0.0071	0.2752
ACAA1	3.75	3.06	1.61	0.0071	0.2752
DIS3	7.04	7.74	-1.63	0.0072	0.2752
FAM49A	7.05	7.74	-1.62	0.0072	0.2752
RUFY1	7.84	8.27	-1.34	0.0072	0.2753
AP1AR	6.57	7.09	-1.43	0.0073	0.2767
CDC26	7.33	7.95	-1.54	0.0072	0.2767
ENAH	3.28	3.84	-1.48	0.0072	0.2767
PHF21A	7.51	7.92	-1.33	0.0073	0.2767
RPL15	9.33	9.91	-1.49	0.0073	0.2767
TJP2	5.72	6.39	-1.59	0.0073	0.2767
CBWD2	7.86	8.66	-1.74	0.0073	0.2768
TBL1XR1	7.9	8.66	-1.69	0.0073	0.2768
C19orf71	6.55	6.08	1.38	0.0073	0.2769
CIPC	7.24	6.77	1.39	0.0073	0.2779
KCNAB2	8.68	8.04	1.56	0.0074	0.2779
ZEB1	5.14	4.42	1.65	0.0074	0.2792
TSPYL1	8.02	7.22	1.74	0.0075	0.2817
TSTD1	8.5	7.98	1.44	0.0076	0.2823
C1orf127	5.11	4.58	1.44	0.0075	0.2823
ERMP1	8.25	7.63	1.54	0.0076	0.2823
HSP90AA6P	2.86	3.97	-2.16	0.0076	0.2823
PNPLA6	7.5	6.83	1.59	0.0076	0.2823
TNS3	8.23	8.86	-1.55	0.0076	0.2823
TMEM144	7.17	6.34	1.78	0.0076	0.283
ARL6IP5	9.47	10.29	-1.77	0.0077	0.2835
LACC1	8.68	10.28	-3.04	0.0077	0.2835
TCF7L2	6.46	7.44	-1.98	0.0077	0.2835
CCL3L3	10.56	12	-2.71	0.0085	0.2847
CCL3L3	10.56	12	-2.71	0.0085	0.2847
CCL3L3	10.56	12	-2.71	0.0085	0.2847
GUSBP1	8.24	7.13	2.16	0.0082	0.2847
GUSBP1	8.29	7.17	2.17	0.0083	0.2847
GUSBP1	8.28	7.16	2.17	0.0084	0.2847
HIST1H4K	5.69	4.72	1.96	0.0085	0.2847
NBPF9	9.35	9.96	-1.53	0.0081	0.2847
MDP1	5.94	6.66	-1.65	0.0085	0.2847
FAM89B	6.94	6.31	1.55	0.0081	0.2847
ACSL5	7.82	8.44	-1.53	0.008	0.2847
ACSM5	5.12	4.48	1.55	0.0078	0.2847
ADAP2	9.35	9.78	-1.34	0.0081	0.2847
ARMC9	7.42	6.49	1.91	0.0079	0.2847
ATXN7L3B	8.22	8.79	-1.48	0.0082	0.2847
B4GALT6	4.78	3.78	2	0.0083	0.2847
BCAP31	9.24	8.82	1.34	0.0082	0.2847
BTF3L4	8.62	9.62	-2	0.0085	0.2847
CFB	5.94	6.41	-1.38	0.0084	0.2847
CHP1	9.91	10.45	-1.45	0.0083	0.2847
DHX33	6.2	6.74	-1.45	0.0081	0.2847
DOK1	7.58	7.08	1.41	0.0077	0.2847
FCHO2	7.45	8.2	-1.68	0.0083	0.2847
HBD	5.5	4.44	2.09	0.0083	0.2847
IKZF2	3.97	3.49	1.39	0.0083	0.2847
IL1R2	6.27	11.05	-27.43	0.0084	0.2847
IL6ST	7.01	7.57	-1.47	0.0078	0.2847
IPMK	6.95	7.29	-1.27	0.0082	0.2847
IQGAP1	10.41	10.97	-1.47	0.0085	0.2847
ITPKB	5.79	5.13	1.59	0.0083	0.2847
KCP	6.97	6.28	1.61	0.0077	0.2847
LEPROTL1	8.93	8.36	1.49	0.0085	0.2847
MARCKS	8.59	9.07	-1.39	0.0084	0.2847
MED23	6.53	7.09	-1.48	0.008	0.2847
MRC1	9.7	11.08	-2.6	0.0085	0.2847
MRC1	9.7	11.08	-2.6	0.0085	0.2847
MYL9	8.75	7.3	2.72	0.0078	0.2847
MYNN	5.56	6.25	-1.62	0.0083	0.2847
MYO9A	5.78	6.23	-1.37	0.0081	0.2847
NAPSB	6.41	5.17	2.37	0.0085	0.2847
NES	5.36	4.92	1.36	0.008	0.2847
NOTCH2	8.3	8.94	-1.56	0.0079	0.2847
PIK3AP1	9.77	10.24	-1.38	0.0082	0.2847
PLD4	5.76	5.35	1.33	0.0079	0.2847
RIMKLA	4.66	3.97	1.61	0.008	0.2847
SLAMF8	10.08	10.72	-1.55	0.0085	0.2847
SLC1A5	6.99	7.55	-1.48	0.0084	0.2847
SPATA9	3.49	2.74	1.69	0.0082	0.2847
TCIRG1	9.31	8.9	1.33	0.0085	0.2847
TECR	10.04	9.47	1.48	0.0081	0.2847
TGFBR1	8.26	8.91	-1.56	0.008	0.2847
TMEM106B	6.36	7.18	-1.77	0.0083	0.2847
TNF	7.88	9.34	-2.75	0.0081	0.2847
TNF	7.88	9.34	-2.75	0.0081	0.2847
TNF	7.88	9.34	-2.75	0.0081	0.2847
TTYH2	7.1	6.32	1.72	0.0084	0.2847
WWC2	5.59	6.65	-2.09	0.0081	0.2847
WWP1	8.29	8.67	-1.3	0.0079	0.2847
ZNF252P	4.23	4.93	-1.62	0.008	0.2847
ZNF267	7.95	9	-2.07	0.0078	0.2847
NECAP2	9.05	9.49	-1.35	0.0086	0.2848
CCL4	7.93	10.37	-5.44	0.0086	0.2849
RAPGEFL1	3.93	4.57	-1.57	0.0086	0.2849
ZCCHC6	7.54	8.14	-1.52	0.0086	0.2849
GNA15	8.17	8.93	-1.69	0.0086	0.2863
LOC102723613	2.58	2.21	1.3	0.0087	0.2864
SFPQ	4.53	3.86	1.59	0.0087	0.2864
GUSBP2	8.17	7.1	2.1	0.0087	0.2871
KDM7A	6.31	8.08	-3.39	0.0087	0.2871
PTTG3P	6.59	5.96	1.55	0.0087	0.2871
SNX27	7.92	8.26	-1.27	0.0087	0.2871
ANGPT2	5.28	4.77	1.42	0.0088	0.2874
CD300LF	7.72	6.85	1.83	0.0088	0.2874
DNAJB2	6.11	5.6	1.43	0.0088	0.2874
PLCXD1	5.85	4.48	2.58	0.0088	0.2874
STAM2	7.33	7.85	-1.44	0.0088	0.2874
SUFU	6.38	5.92	1.37	0.0088	0.2874
TMOD2	4.81	5.39	-1.5	0.0089	0.2874
ANKRD20A9P	4	3.56	1.36	0.0089	0.288
ARHGAP26	8.48	9.2	-1.64	0.0089	0.288
ABHD17AP1	7.38	6.9	1.39	0.009	0.2893
ABHD17AP1	7.38	6.9	1.39	0.009	0.2893
MR1	8.23	7.72	1.43	0.009	0.2893
SYN2	4.52	4.01	1.42	0.009	0.2893
BTF3L4	7.99	9.18	-2.28	0.0091	0.2897
CFB	5.93	6.35	-1.34	0.0091	0.2897
NUP210	6.95	6.22	1.66	0.0091	0.2897
WNT9B	5.23	4.76	1.38	0.0091	0.2904
KCP	6.89	6.34	1.46	0.0092	0.2922
LOC344887	5.48	6.03	-1.47	0.0092	0.2922
USP2	6.28	5.13	2.22	0.0092	0.2922
DOLPP1	6.35	5.88	1.39	0.0093	0.2927
KCNJ2	4.89	5.76	-1.82	0.0092	0.2927
LILRA1	5.7	6.13	-1.35	0.0093	0.2927
UGCG	7.75	6.97	1.72	0.0093	0.2927
FNDC3B	8.99	9.6	-1.52	0.0093	0.2932
SERPINA3	2.94	3.47	-1.44	0.0093	0.2933
TSC22D4	6.63	5.9	1.66	0.0093	0.2933
ZDHHC11	3.85	3.35	1.42	0.0094	0.2934
FAM89A	6.23	5.82	1.33	0.0094	0.2938
RTN4R	6.32	5.8	1.44	0.0094	0.2938
SPNS1	8.66	8.24	1.34	0.0094	0.2938
ANKRD12	7.03	7.88	-1.8	0.0095	0.2946
CCL7	9.01	11.27	-4.79	0.0095	0.2953
DCSTAMP	8.85	7.44	2.67	0.0096	0.2965
AGTPBP1	6.35	6.92	-1.49	0.0096	0.297
GOLIM4	6.62	8.18	-2.95	0.0096	0.297
IL1B	8.9	10.86	-3.88	0.0096	0.297
NUBP1	7.64	8.21	-1.49	0.0096	0.297
PARD6B	3.87	4.33	-1.38	0.0096	0.297
TESK2	6.37	5.59	1.71	0.0096	0.297
ARHGAP31	7.89	8.5	-1.53	0.0097	0.2978
C21orf91	4.16	5	-1.79	0.0097	0.2978
CCL14	4.29	4.77	-1.39	0.0097	0.2981
ECHDC2	5.82	5.38	1.36	0.0097	0.2981
2019-09-09	8.67	8.13	1.45	0.0098	0.2985
CDC42EP4	5.13	5.58	-1.36	0.0098	0.2985
SLC16A10	8.18	7.03	2.22	0.0098	0.2985
SNORD59B	5.83	6.45	-1.54	0.0098	0.2985
EPDR1	6.54	5.99	1.46	0.0099	0.3001
MYBPH	5.78	5.41	1.29	0.0098	0.3001
ARHGEF11	7.58	8.06	-1.39	0.0099	0.3005
INTS12	6.27	6.85	-1.49	0.0099	0.3005
CENPT	6.36	5.95	1.33	0.0099	0.3006
CRACR2A	4.55	3.32	2.36	0.01	0.3017
SIGLEC10	6.19	8.64	-5.47	0.01	0.3017
TRGV7	6.63	7.24	-1.53	0.01	0.3017
WDFY3	7.54	7.89	-1.28	0.01	0.3017
CCNYL1	7.59	8.08	-1.41	0.0101	0.3021
RNF216P1	6.02	5.67	1.27	0.0102	0.3021
C3	4.74	9.2	-22.14	0.0102	0.3021
CWC15	7.25	7.9	-1.57	0.0101	0.3021
DCUN1D4	6.24	6.81	-1.48	0.0102	0.3021
EDEM3	7.23	7.95	-1.65	0.0102	0.3021
EIF4E2	8.8	9.31	-1.43	0.0101	0.3021
HTATSF1	7.05	7.85	-1.74	0.0101	0.3021
KIF19	4.37	4.85	-1.4	0.0102	0.3021
NACC1	8.16	7.71	1.37	0.0101	0.3021
NLN	7.34	8.75	-2.67	0.0102	0.3021
NUP107	6.34	6.95	-1.52	0.0102	0.3021
SGTB	8.39	9.24	-1.81	0.0101	0.3021
THRB	4.84	4.37	1.39	0.0102	0.3021
TNFRSF10B	6.35	6.77	-1.34	0.0102	0.3021
OASL	4.28	4.79	-1.42	0.0103	0.3022
LOC646358	6.06	6.65	-1.51	0.0103	0.3027
LOC105369190	6.06	5.3	1.7	0.0103	0.3029
MAP4K2	6.82	6.25	1.49	0.0103	0.3029
ACSL6	4.55	4.15	1.31	0.0104	0.3036
SLC9A1	7.55	6.92	1.54	0.0104	0.3036
GSK3B	7.42	8.06	-1.55	0.0105	0.3045
MIR410	2.74	2.26	1.4	0.0104	0.3045
RAD51B	6.22	5.68	1.45	0.0104	0.3045
ZFP57	4.57	6.19	-3.06	0.0104	0.3045
ZNF484	4.97	5.78	-1.75	0.0105	0.3045
SYT17	5.4	5.97	-1.49	0.0105	0.3048
PMS2P7	8.01	7.57	1.36	0.0105	0.305
IL3RA	3.68	4.59	-1.88	0.0106	0.3052
IL3RA	3.68	4.59	-1.88	0.0106	0.3052
NHSL1	5.22	5.76	-1.46	0.0106	0.3052
TMEM216	4.14	4.57	-1.35	0.0105	0.3052
AES	8.21	7.62	1.51	0.0106	0.3054
BAIAP2	6.34	5.68	1.59	0.0106	0.3054
FN1	7.22	11.33	-17.27	0.0106	0.3054
MED15	9.01	8.26	1.68	0.0106	0.3054
OCIAD2	6.24	5.41	1.77	0.0106	0.3054
OVOL1	5.28	4.82	1.38	0.0106	0.3054
CENPV	5.53	4.93	1.51	0.0107	0.3055
CD163L1	7.31	8.33	-2.04	0.0107	0.3056
GCG	3.21	2.69	1.43	0.0107	0.3056
ST6GALNAC4	7.06	6.54	1.43	0.0107	0.3056
TMEM134	7.65	7.11	1.46	0.0107	0.3056
TUBB4A	5.46	5.06	1.32	0.0108	0.3062
BRI3	4.9	5.58	-1.61	0.0108	0.3065
DIP2C	4.86	4.34	1.43	0.0108	0.3065
MAP1S	7.2	6.78	1.34	0.0108	0.3065
PNPT1	6.59	7.1	-1.42	0.0108	0.3065
PRSS22	5.58	5.04	1.46	0.0108	0.3065
SNORA3A	6.63	5.95	1.6	0.0109	0.3075
CHMP5	8.49	9.03	-1.45	0.0109	0.3075
IQGAP2	8.79	9.22	-1.35	0.0109	0.3075
KCND3	3.06	2.72	1.27	0.0109	0.3075
GAS5	6.84	6.33	1.42	0.011	0.3076
TLR2	8.95	9.68	-1.66	0.011	0.3076
BOD1	6.75	7.32	-1.48	0.011	0.3078
GDPGP1	5.91	5.34	1.48	0.011	0.3078
HNMT	8.69	9.44	-1.68	0.0111	0.3078
PTPN12	8.08	9.03	-1.94	0.011	0.3078
ZNF610	3.24	2.86	1.31	0.011	0.3078
ZNF277	5.59	6.09	-1.41	0.0111	0.3087
UGT2B17	2.54	1.83	1.63	0.0112	0.3088
DEGS1	8.55	9.01	-1.38	0.0111	0.3088
GPC3	3.9	3.32	1.5	0.0112	0.3088
INPP5D	8.12	8.85	-1.66	0.0112	0.3088
PHKA1	4.29	3.02	2.42	0.0112	0.3088
CBWD2	7.25	7.99	-1.67	0.0113	0.3095
NBPF9	9.38	9.95	-1.49	0.0113	0.3095
DOCK4	9.08	9.68	-1.51	0.0112	0.3095
GDF15	6.85	5.3	2.92	0.0113	0.3095
SEMA4A	7.28	7.99	-1.64	0.0113	0.3095
SNORD116-28	3.12	2.15	1.96	0.0113	0.3095
PILRA	9.94	10.73	-1.73	0.0113	0.3096
VMO1	4.5	6.54	-4.12	0.0113	0.3098
CCL2	12.13	12.77	-1.56	0.0113	0.3099
CCNL2	7.7	7.14	1.47	0.0115	0.3117
FTO	6.83	7.47	-1.56	0.0115	0.3117
GPR25	5.62	5.23	1.31	0.0114	0.3117
MFSD7	7.43	7	1.34	0.0116	0.3117
MYOF	9.07	10.1	-2.05	0.0116	0.3117
NUDT12	5.4	6.02	-1.54	0.0114	0.3117
PDE1B	6.16	5.69	1.39	0.0115	0.3117
PLD3	11.42	10.48	1.92	0.0115	0.3117
RNU4-1	5.35	4.36	1.98	0.0115	0.3117
UGT2B7	2.28	1.91	1.29	0.0115	0.3117
ZNF639	5.2	5.75	-1.46	0.0115	0.3117
ACVR2A	6.67	8.14	-2.77	0.0116	0.3119
PNMA1	6.82	7.37	-1.47	0.0116	0.3119
SCARB1	8.07	6.34	3.31	0.0117	0.3119
TEKT4P2	5.89	7.23	-2.55	0.0116	0.3119
PRPF6	6.75	7.25	-1.41	0.0117	0.312
NBPF9	9.16	9.64	-1.39	0.0118	0.3126
TAS2R20	4.83	3.33	2.84	0.0118	0.3126
BAG1	7.35	7.77	-1.33	0.0118	0.3126
MEP1AP1	3.18	2.8	1.31	0.0118	0.3126
PPAT	6.23	5.67	1.48	0.0117	0.3126
NBPF20	11.84	12.3	-1.38	0.0119	0.3144
ADIPOR1	9.16	9.72	-1.48	0.0119	0.3156
FAM131A	5.3	4.79	1.43	0.0119	0.3156
MGAT4A	7.89	9.01	-2.17	0.012	0.3156
MIB1	6.13	6.75	-1.55	0.0119	0.3156
RAB43P1	5.93	5.37	1.47	0.012	0.3156
TMEM33	8.96	8.47	1.4	0.012	0.3156
PMS2P2	7.63	7.12	1.42	0.012	0.3162
ADAM15	7.25	6.69	1.48	0.012	0.3162
ERBB2IP	8.03	8.69	-1.58	0.0121	0.3165
CTNND1	8.95	9.33	-1.3	0.0122	0.3185
CCR6	3.27	2.89	1.3	0.0123	0.3185
LCMT2	5.02	5.8	-1.71	0.0122	0.3185
PIBF1	4.85	5.41	-1.48	0.0123	0.3185
PLTP	8.68	11.51	-7.11	0.0122	0.3185
PTTG1IP	9.09	9.55	-1.38	0.0122	0.3185
SNX6	8.91	9.38	-1.38	0.0123	0.3185
TRAPPC13	6.14	6.47	-1.26	0.0123	0.3185
UBA3	7.69	8.28	-1.5	0.0122	0.3185
DUSP13	5.92	5.21	1.64	0.0123	0.3187
HOOK3	7.64	8.37	-1.65	0.0123	0.3187
NEURL2	4.75	6.61	-3.63	0.0123	0.3187
NUP93	7.6	7.99	-1.31	0.0123	0.3187
SNORA71C	6.57	6.21	1.28	0.0124	0.3187
VRK2	6.32	6.98	-1.58	0.0124	0.3187
FFAR2	3.92	5.59	-3.17	0.0124	0.3192
OPTN	6.78	7.65	-1.83	0.0124	0.3193
RWDD2A	4.48	4.99	-1.42	0.0124	0.3193
SNX2	8.99	9.62	-1.55	0.0124	0.3193
TEKT4P2	5.83	7.22	-2.63	0.0124	0.3193
SUSD6	8.04	8.4	-1.29	0.0124	0.3194
DHRS4	6.9	7.62	-1.65	0.0129	0.32
HIST1H4J	5.21	4.49	1.65	0.013	0.32
NBPF9	10.89	11.23	-1.27	0.0127	0.32
POLR2J4	9.5	9.17	1.26	0.0129	0.32
ARSA	7.19	6.6	1.5	0.0131	0.32
ATG3	8.14	8.83	-1.62	0.0131	0.32
BCL7B	7.71	7.28	1.35	0.0131	0.32
CAMSAP2	7.05	8.02	-1.96	0.0129	0.32
CD164	11.38	10.34	2.05	0.0127	0.32
CD5L	3.81	3.43	1.3	0.0129	0.32
CDK5	8.23	7.55	1.6	0.0126	0.32
CFB	5.98	6.42	-1.36	0.013	0.32
CHRAC1	5.96	6.45	-1.4	0.0131	0.32
DIAPH2-AS1	5.17	5.69	-1.44	0.0125	0.32
DRG1	7.22	7.78	-1.47	0.0129	0.32
ELL2	9.29	9.94	-1.58	0.013	0.32
FAM198B	8.32	9.12	-1.74	0.0131	0.32
FCHO1	5.71	5.28	1.34	0.0129	0.32
G6PD	9.09	8.64	1.37	0.0127	0.32
HMGA1	7.6	7.13	1.38	0.0127	0.32
IRAK4	6.52	7.06	-1.46	0.0129	0.32
LINC00504	6.21	4.58	3.1	0.0125	0.32
LOC441178	3.07	2.36	1.63	0.0126	0.32
LOC441178	3.07	2.36	1.63	0.0126	0.32
MKKS	5.5	5.99	-1.4	0.013	0.32
MTUS1	4.64	4.19	1.36	0.013	0.32
MTX1	7.7	7	1.62	0.0126	0.32
NXPE3	6.29	6.75	-1.38	0.0126	0.32
OR1J2	2.32	1.8	1.43	0.0127	0.32
PLBD2	8.44	7.89	1.46	0.0125	0.32
PLEKHA5	5.22	4.46	1.69	0.0129	0.32
RHBDF1	5.86	4.95	1.88	0.0129	0.32
RPL7L1	5.57	6.04	-1.39	0.0131	0.32
SAFB	7.28	7.69	-1.32	0.0129	0.32
SCAI	5.3	4.71	1.5	0.013	0.32
SCAND2P	5.63	5.26	1.29	0.0127	0.32
SEC31B	5.68	5.31	1.29	0.0127	0.32
SFXN4	6.58	6.19	1.31	0.0128	0.32
SH3D19	2.59	3.01	-1.34	0.0127	0.32
TMEM71	5.16	3.84	2.5	0.0128	0.32
TRIM14	7.64	6.56	2.12	0.0129	0.32
WDR61	6.53	7.02	-1.41	0.013	0.32
WNT2B	4.59	4.92	-1.26	0.0127	0.32
YPEL4	4.92	4.42	1.41	0.0127	0.32
ZNF33A	5.62	6.28	-1.57	0.0131	0.32
TPD52L2	8.94	9.42	-1.39	0.0131	0.3201
SLC8B1	7.84	7.45	1.31	0.0132	0.3205
TNNT1	4.79	6.51	-3.3	0.0132	0.3205
ZNF587B	6.82	7.38	-1.47	0.0132	0.3207
ADA	6.19	8.01	-3.53	0.0132	0.3209
C1QTNF9B	5.1	4.3	1.73	0.0132	0.321
LGR4	5.87	4.93	1.91	0.0133	0.3215
DHRS4L2	6.61	7.51	-1.87	0.0133	0.3217
PHF7	4.64	4.94	-1.23	0.0133	0.3217
FYB	8.23	8.85	-1.53	0.0133	0.3219
PHF20	6.54	7.19	-1.56	0.0133	0.3222
ENTPD7	6.65	5.89	1.7	0.0134	0.3227
DDTL	9.5	8.92	1.49	0.0134	0.3227
HTRA4	8.97	7.69	2.44	0.0134	0.3227
CASP4	8.53	9.09	-1.48	0.0135	0.3234
CCSER1	3.08	3.76	-1.61	0.0135	0.3234
GSG1	4.49	3.8	1.62	0.0135	0.3234
NUDT15	5.64	5.2	1.36	0.0135	0.3234
SLC9B2	4.33	7.21	-7.33	0.0135	0.3234
TMC6	7.05	6.4	1.57	0.0135	0.3234
TXLNB	4.62	6.84	-4.67	0.0134	0.3234
GGT1	6.71	6.14	1.48	0.0136	0.3235
C19orf24	9.22	8.52	1.63	0.0136	0.3235
EPB42	3.81	3.38	1.34	0.0136	0.3235
EIF3C	9.36	9.71	-1.28	0.0137	0.3252
EIF3C	9.36	9.71	-1.28	0.0137	0.3252
MCOLN1	9.81	9.09	1.65	0.0137	0.3252
AIM1	8.01	8.5	-1.41	0.0139	0.3254
ARHGAP5-AS1	5.52	4.87	1.56	0.0139	0.3254
FAM32A	7.54	8.19	-1.57	0.0139	0.3254
GUCY2F	3.32	4.13	-1.75	0.0138	0.3254
MMP9	11.56	12.86	-2.46	0.0138	0.3254
MYLK2	4.79	5.56	-1.71	0.0137	0.3254
PSMC5	8.9	9.43	-1.45	0.0138	0.3254
SESTD1	6.94	8.03	-2.14	0.0138	0.3254
TMEM53	7.02	6.4	1.54	0.0139	0.3254
PMS2P7	7.74	7.32	1.34	0.014	0.3256
CELA3B	5.24	5.66	-1.34	0.014	0.3256
CLIP4	9.25	8.11	2.21	0.014	0.3256
GCH1	5.55	6.67	-2.18	0.014	0.3256
PRG2	5.51	4.84	1.59	0.014	0.3256
RPS6KA2	8.71	8.29	1.34	0.014	0.3256
SLC25A40	7.8	8.65	-1.8	0.0139	0.3256
STARD8	5.55	5.21	1.27	0.014	0.3256
TAL1	3.72	4.46	-1.67	0.014	0.3256
ZC2HC1A	5.06	5.48	-1.34	0.014	0.3256
IFT88	4.88	5.6	-1.65	0.0141	0.3264
DOPEY2	8.18	7.44	1.68	0.0141	0.3266
KDM4C	6.28	6.76	-1.4	0.0142	0.3266
LDLRAP1	6.9	6.35	1.46	0.0141	0.3266
LOC646029	4.92	4.47	1.37	0.0141	0.3266
TSPAN13	4.52	3.95	1.48	0.0141	0.3266
BDH2P1	3.96	4.38	-1.34	0.0142	0.3267
ZFP69	4.33	4.64	-1.24	0.0142	0.3267
MILR1	6.71	8.55	-3.58	0.0142	0.3268
SUSD2	4.75	5.05	-1.23	0.0142	0.3268
LY75-CD302	8.4	8.99	-1.51	0.0143	0.327
ST14	8.68	8.29	1.31	0.0143	0.327
ADRA2B	6.71	6.27	1.36	0.0143	0.3274
C12orf66	5.16	4.8	1.28	0.0145	0.3275
CNOT2	7.48	8.16	-1.59	0.0144	0.3275
JADE3	3.7	4.27	-1.49	0.0144	0.3275
LOC100127951	3.5	3.03	1.38	0.0144	0.3275
LPEQ6126	5.09	4.67	1.34	0.0143	0.3275
METTL9	6.78	7.33	-1.46	0.0145	0.3275
MLLT4	3.57	4.36	-1.73	0.0144	0.3275
OR4K1	2.4	2.85	-1.36	0.0144	0.3275
REG3G	3.21	2.74	1.39	0.0144	0.3275
STX11	6.55	6.99	-1.36	0.0144	0.3275
WASF1	3.17	3.81	-1.56	0.0145	0.3275
TEKT4P2	4.8	5.77	-1.96	0.0145	0.3285
NAGK	9.98	10.41	-1.35	0.0146	0.3286
MPP5	6.66	7.54	-1.84	0.0146	0.3288
STAG3L1	8.26	7.53	1.65	0.0146	0.3292
CTSD	12.56	12.14	1.33	0.0146	0.3292
PPARG	8.12	7.38	1.67	0.0146	0.3292
YWHAH	9.49	10.15	-1.57	0.0146	0.3292
ABHD17AP1	7.08	6.65	1.34	0.0147	0.3293
SLC37A2	9.86	9.38	1.4	0.0147	0.3293
CCND2	6.36	5.66	1.62	0.0148	0.3308
DPY19L2	3.29	2.35	1.92	0.0148	0.3309
ALG3	9.33	8.87	1.37	0.0149	0.3316
CEP295NL	6.17	5.59	1.49	0.0149	0.3316
DDX58	5.27	6.11	-1.79	0.015	0.3316
GIP	3.87	3.5	1.29	0.015	0.3316
JMJD8	7.52	7.02	1.42	0.015	0.3316
MRAS	8.85	8.55	1.23	0.0149	0.3316
NELFE	6.9	7.38	-1.4	0.015	0.3316
NELFE	6.9	7.38	-1.4	0.015	0.3316
NELFE	6.9	7.38	-1.4	0.015	0.3316
SLC30A3	5.98	5.49	1.4	0.0149	0.3316
SLC35A1	5.78	6.21	-1.35	0.0151	0.3316
SPRR1B	4.31	3.95	1.29	0.015	0.3316
TFRC	10.55	9.71	1.8	0.0149	0.3316
TOM1L1	4.36	5.13	-1.7	0.0151	0.3316
TTYH3	10.16	9.47	1.61	0.015	0.3316
ZNF706	5.99	5.38	1.52	0.015	0.3316
CFAP46	4.22	4.69	-1.39	0.0151	0.3319
EEF2K	6.36	7.02	-1.57	0.0151	0.3319
MUC13	2.46	2.03	1.34	0.0151	0.3319
ZDHHC12	8.64	8	1.56	0.0151	0.3319
SMARCA2	7.37	7.8	-1.35	0.0152	0.3325
VDR	6.46	7.14	-1.61	0.0152	0.3326
C11orf80	4.77	4.34	1.35	0.0152	0.3328
GPR137C	3.75	3.32	1.35	0.0152	0.3328
POR	7.51	7.11	1.32	0.0152	0.3328
ZFP36L2	7.35	6.88	1.38	0.0152	0.3328
FAM195B	6.11	5.58	1.45	0.0153	0.333
EHD1	5.91	7.19	-2.43	0.0154	0.3334
EIF1AX	9.8	10.6	-1.74	0.0154	0.3334
LIPT2	5.36	4.88	1.4	0.0153	0.3334
OSGIN1	6.99	6.48	1.43	0.0154	0.3334
S100A8	9.67	11.21	-2.9	0.0153	0.3334
SIAH1	6.49	6.91	-1.34	0.0154	0.3334
ADCK2	6.59	7.29	-1.63	0.0154	0.3336
DUSP5P1	3.28	4.26	-1.97	0.0154	0.3337
TIMP1	10.27	11.34	-2.09	0.0154	0.3338
NLRP12	4.55	5.88	-2.51	0.0155	0.3339
PODXL	6.31	5.49	1.77	0.0155	0.3339
SLC2A3	8.19	8.95	-1.7	0.0154	0.3339
ZBTB10	5.21	5.56	-1.27	0.0155	0.3339
SEPT5-GP1BB	6.66	6.02	1.56	0.0156	0.3346
RBM11	2.3	1.9	1.32	0.0156	0.3349
ANKRD20A8P	2.95	2.56	1.31	0.0156	0.3354
TMEM107	6.83	6.41	1.34	0.0156	0.3354
CYB5R2	4.15	4.67	-1.43	0.0156	0.3354
CTTNBP2NL	7.76	8.49	-1.67	0.0158	0.3359
CXorf21	6.09	6.57	-1.39	0.0158	0.3359
EID3	6.03	5.66	1.29	0.0158	0.3359
FJX1	5.77	6.48	-1.64	0.0157	0.3359
NLRP13	3.04	2.52	1.44	0.0158	0.3359
SULT1C2	5.71	3.95	3.4	0.0158	0.3359
WHAMMP3	5.72	5.26	1.38	0.0158	0.3359
ZDHHC18	7.9	7.25	1.57	0.0158	0.3359
BID	8.05	8.71	-1.58	0.0159	0.3362
CXCL1	9.04	11.03	-3.95	0.0159	0.3363
KDM3A	6.98	7.72	-1.68	0.0159	0.3363
UGP2	8.17	8.54	-1.29	0.0159	0.3363
ICAM2	7.11	6.14	1.96	0.016	0.3364
HM13	10.25	9.78	1.38	0.016	0.3368
BAIAP2L1	2.96	3.48	-1.44	0.0162	0.3373
BCL6	8.25	8.95	-1.63	0.0162	0.3373
CLK4	6.65	6.33	1.25	0.0161	0.3373
DYSF	4.94	5.59	-1.58	0.0161	0.3373
FLJ30679	4.39	4.11	1.21	0.0162	0.3373
HMBOX1	6.18	6.64	-1.38	0.0161	0.3373
IFT74	3.97	5.82	-3.62	0.0161	0.3373
KCNJ1	5	4	1.99	0.0162	0.3373
KLF6	7.79	8.16	-1.3	0.016	0.3373
LOC100129395	7.1	7.7	-1.51	0.0161	0.3373
MKS1	4.68	5.03	-1.27	0.0161	0.3373
RFWD2	8.1	8.55	-1.37	0.0162	0.3373
SKIL	7.94	9.2	-2.4	0.0162	0.3373
SNORD30	7.09	6.14	1.94	0.0162	0.3373
TLK1	7.86	8.56	-1.63	0.0162	0.3373
VAV1	7.75	8.18	-1.34	0.016	0.3373
HES4	6	5.62	1.3	0.0163	0.338
TANK	7.68	8.26	-1.49	0.0163	0.338
CBWD2	6.57	7.19	-1.53	0.0163	0.3384
PLCG2	10.77	10.18	1.51	0.0164	0.3385
CLINT1	8.41	9.06	-1.57	0.0164	0.3389
TTLL1	4.79	5.22	-1.34	0.0164	0.3389
PMS2P7	8.11	7.68	1.35	0.0164	0.339
CSF2RB	7.24	7.79	-1.46	0.0164	0.339
C1orf147	4.62	5.12	-1.41	0.0165	0.3392
DNAJC19	6.79	7.65	-1.82	0.0165	0.3393
GCM1	2.74	2.2	1.45	0.0165	0.3393
SBF2	7.01	7.48	-1.38	0.0165	0.3393
TEX38	4.28	4.69	-1.33	0.0165	0.3393
BACH1	6.91	7.44	-1.45	0.0166	0.3395
DYNC2H1	3.03	3.96	-1.9	0.0166	0.3395
IFNA10	3.2	2.09	2.16	0.0166	0.3395
IFT20	7.38	7.94	-1.47	0.0166	0.3395
LOC646813	4.28	4.94	-1.58	0.0166	0.3395
SLC20A1	8.55	8.11	1.36	0.0166	0.3398
NSAP11	5.08	4.34	1.67	0.0167	0.3402
CCDC127	6.39	6.83	-1.36	0.0167	0.3404
COQ10A	5.95	5.39	1.47	0.0167	0.3405
SLU7	6.42	7.12	-1.63	0.0168	0.3409
CHURC1-FNTB	6.42	7.13	-1.64	0.0169	0.3422
EPHB2	7.28	8.5	-2.34	0.0169	0.3423
GID4	5.93	6.25	-1.24	0.017	0.3437
HNRNPC	10.51	11.03	-1.43	0.017	0.3437
IFIT5	5.13	5.81	-1.6	0.017	0.3437
TIMMDC1	7.74	8.21	-1.39	0.017	0.3437
ZBTB21	6.73	6.21	1.44	0.017	0.3437
SENP6	6.54	7.09	-1.46	0.0171	0.344
ADAM8	6.79	6.26	1.44	0.0171	0.3443
DENND2D	7.83	7.26	1.48	0.0171	0.3443
OR10A2	2.98	2.5	1.4	0.0171	0.3443
PPME1	7.52	6.87	1.57	0.0171	0.3443
HIST1H2AH	2.78	2.23	1.47	0.0172	0.345
KRTAP19-3	4.02	3.74	1.22	0.0172	0.345
LPIN1	6.72	6.33	1.31	0.0172	0.345
TMEM50A	9.45	10.05	-1.52	0.0172	0.345
STARD4	7.55	6.6	1.94	0.0172	0.3453
HAVCR2	9.21	8.56	1.57	0.0173	0.3458
SNORD77	2.85	2.07	1.71	0.0173	0.3466
NCS1	7.37	6.8	1.49	0.0173	0.3466
SCFD1	7.38	7.89	-1.42	0.0173	0.3466
SPDYE1	7.17	6.72	1.37	0.0175	0.3469
ST20	7.4	6.75	1.56	0.0177	0.3469
ACHE	4.45	3.97	1.4	0.0174	0.3469
ADORA2B	9.06	6.98	4.24	0.0175	0.3469
AHNAK2	5.43	6.79	-2.56	0.0176	0.3469
ARID4A	6.9	7.52	-1.54	0.0176	0.3469
DESI2	6.75	7.04	-1.22	0.0177	0.3469
DHRS3	9.17	8.68	1.4	0.0174	0.3469
DNA2	5.11	4.64	1.39	0.0176	0.3469
FAM179A	5.11	4.82	1.22	0.0176	0.3469
FAR2	6.09	6.91	-1.77	0.0174	0.3469
GUSBP11	9.26	8.65	1.53	0.0176	0.3469
IFNLR1	5.53	4.74	1.74	0.0176	0.3469
KCNV2	4.44	3.87	1.48	0.0177	0.3469
LTBP3	6.09	5.27	1.76	0.0176	0.3469
METRNL	5.23	5.63	-1.32	0.0175	0.3469
NTF4	4.33	3.93	1.32	0.0176	0.3469
OR1N2	3.57	3.09	1.39	0.0176	0.3469
OSGEPL1	5.76	5.3	1.37	0.0174	0.3469
PCNX	7	7.66	-1.58	0.0177	0.3469
RELL2	6.12	5.57	1.46	0.0176	0.3469
RPS28	11.74	11.41	1.26	0.0175	0.3469
SIGLEC7	7.56	8.09	-1.44	0.0175	0.3469
SOX14	4.62	4.18	1.36	0.0175	0.3469
TBC1D7	6.4	5.86	1.45	0.0174	0.3469
TOP2B	7.11	7.87	-1.7	0.0176	0.3469
ZNF285B	2.7	1.91	1.73	0.0178	0.3478
TGM3	3.07	3.57	-1.41	0.0178	0.3485
CCND3	8.27	7.15	2.18	0.0179	0.3488
HTR3A	4.44	4.03	1.33	0.0179	0.3488
KRT23	3.38	3.72	-1.27	0.0179	0.3488
MIR30E	6.47	3.78	6.44	0.0179	0.3488
LILRA3	8.75	7.55	2.3	0.018	0.3494
LOC101928673	5.48	4.62	1.82	0.018	0.3494
TXNRD1	10.32	9.82	1.42	0.018	0.3494
XAF1	5.76	7.08	-2.49	0.018	0.3494
ZNF334	4.29	3.9	1.3	0.018	0.3494
ZNF347	3.99	4.43	-1.35	0.018	0.3494
TMA16	6.4	7.13	-1.67	0.0181	0.3497
BRE	7.35	7.72	-1.29	0.0184	0.3503
ATP6V1F	10.78	10.47	1.24	0.0182	0.3503
ATP9A	6.67	5.09	3	0.0183	0.3503
CDKL4	2.31	1.88	1.35	0.0182	0.3503
DHX29	6.92	7.69	-1.7	0.0182	0.3503
FBXO15	3.73	2.98	1.68	0.0183	0.3503
FGFR1	6.31	5.35	1.94	0.0181	0.3503
FLJ32154	4.67	4.18	1.4	0.0183	0.3503
GAPT	4.89	7.31	-5.35	0.0181	0.3503
LGALS17A	2.74	2.4	1.26	0.0183	0.3503
MYO1B	5.15	7.87	-6.56	0.0184	0.3503
PGS1	6.65	6.29	1.28	0.0182	0.3503
RASSF2	8.37	9.69	-2.48	0.0183	0.3503
RPS28	11.8	11.48	1.25	0.0182	0.3503
SQRDL	9.95	10.45	-1.42	0.0182	0.3503
TRIM51CP	1.88	2.39	-1.43	0.0182	0.3503
TOMM34	6.53	7.31	-1.71	0.0184	0.3504
OR10H1	3.41	3.86	-1.37	0.0184	0.3506
STAU2	6.83	7.3	-1.39	0.0184	0.3506
EDEM1	7.15	7.45	-1.23	0.0185	0.3512
GRB2	10.21	10.55	-1.27	0.0185	0.3512
TMEM131	7.84	8.13	-1.22	0.0185	0.3512
ZNF667-AS1	5.42	4.96	1.38	0.0185	0.3512
PNPLA1	4.7	5.23	-1.45	0.0186	0.3516
ADI1	7.6	8.13	-1.44	0.0186	0.3517
LGMN	11.66	12.13	-1.38	0.0186	0.3517
LOC105374089	5.95	5.5	1.37	0.0186	0.3517
VTA1	7.27	7.88	-1.53	0.0186	0.3517
ANXA6	7.49	8.13	-1.57	0.0187	0.3524
HEATR6	6.88	7.98	-2.14	0.0187	0.3524
IFIT1	4.5	4.94	-1.36	0.0187	0.3524
PTPN2	6.75	7.17	-1.34	0.0187	0.3524
SMAD2	5.94	6.94	-2	0.0187	0.3524
NCR3LG1	5.89	7.11	-2.34	0.0188	0.3528
TIAM2	5.14	4.5	1.56	0.0188	0.3528
UACA	4.98	5.86	-1.83	0.0188	0.3528
SH3RF1	5.92	6.44	-1.44	0.0188	0.3531
LTBP2	5.07	7.17	-4.29	0.0189	0.3537
TAAR2	2.66	2.26	1.32	0.0189	0.3539
HLA-DRB5	5.91	9.05	-8.81	0.0194	0.3542
PMS2P7	8.08	7.59	1.41	0.0191	0.3542
SNORD1C	3.87	3.48	1.31	0.0192	0.3542
BMPR2	6.99	7.67	-1.6	0.0193	0.3542
CHSY3	2.53	2.13	1.31	0.0192	0.3542
CLUAP1	5.93	6.54	-1.53	0.0193	0.3542
DHRS12	5.04	5.71	-1.6	0.0192	0.3542
DNAJC9	6.1	5.7	1.32	0.0193	0.3542
DSCR3	8.12	8.72	-1.51	0.0192	0.3542
FAR1	8.12	8.62	-1.42	0.0192	0.3542
GUSB	9.76	8.82	1.92	0.0194	0.3542
HACD1	4.88	4.47	1.32	0.0195	0.3542
HSD17B10	6.97	7.29	-1.25	0.0195	0.3542
HSD17B14	7.53	5.96	2.98	0.0191	0.3542
IDS	8.02	9.01	-1.98	0.0194	0.3542
IFNGR1	8.93	9.92	-2	0.0192	0.3542
LINC01260	4.31	3.81	1.41	0.0195	0.3542
LMTK2	5.13	5.59	-1.38	0.0191	0.3542
LONP1	7.29	6.67	1.53	0.0194	0.3542
PERP	5.51	5.02	1.4	0.019	0.3542
PGGT1B	7.77	8.09	-1.24	0.0191	0.3542
PROS2P	3.84	2.8	2.05	0.0191	0.3542
PSG6	3.81	3.16	1.57	0.0193	0.3542
PTPRE	8.76	9.16	-1.32	0.0195	0.3542
PTRHD1	8.21	8.72	-1.42	0.019	0.3542
RNU105B	3.7	3.03	1.6	0.0194	0.3542
RNU6-67P	2.31	1.86	1.37	0.0191	0.3542
RPS28	11.73	11.4	1.26	0.0191	0.3542
SGPP1	6.63	6.24	1.31	0.0192	0.3542
SREK1IP1	5.42	6.01	-1.5	0.0195	0.3542
TMEM236	5.07	6.52	-2.74	0.0195	0.3542
TMEM236	5.07	6.52	-2.74	0.0195	0.3542
ZBTB34	9.21	8.58	1.54	0.0191	0.3542
ZFP42	2.75	2.46	1.23	0.019	0.3542
ZFPL1	7.48	7.13	1.27	0.0194	0.3542
ZNHIT3	6.58	7.14	-1.47	0.0192	0.3542
SLC43A1	6.37	5.8	1.48	0.0195	0.3544
TMEM167B	8.4	8.77	-1.3	0.0196	0.3548
TMEM167B	8.4	8.77	-1.3	0.0196	0.3548
FANCL	6.42	6.76	-1.26	0.0196	0.3549
PSMA6	10.05	10.55	-1.41	0.0197	0.3556
NME6	5.74	6.23	-1.4	0.0197	0.3556
TADA2B	6.43	6.74	-1.25	0.0197	0.3556
OR4F15	2.7	2.33	1.29	0.0197	0.3558
SPDYE1	7.28	6.83	1.36	0.0198	0.3568
FAM21C	7.67	8.17	-1.41	0.0198	0.3568
JAGN1	6.72	7.23	-1.42	0.0198	0.3568
LIN7A	4.45	5.76	-2.48	0.0198	0.3568
SLC39A8	10.85	11.86	-2	0.0199	0.3574
STAG3L1	8.25	7.69	1.47	0.0199	0.3575
LRRFIP1	9.64	9.02	1.54	0.0199	0.3577
SLC29A3	10.01	9.31	1.62	0.0199	0.3577
SACS	5.33	6.06	-1.67	0.02	0.3578
MIR21	7.85	8.24	-1.31	0.02	0.3579
BMP2K	8.77	9.34	-1.48	0.02	0.3579
EIF4B	9.03	9.6	-1.49	0.02	0.3579
TMTC2	4.65	5.2	-1.46	0.02	0.3579
QPCT	6.73	8.2	-2.76	0.0201	0.3583
UVRAG	6.96	7.31	-1.27	0.0201	0.3583
GUSBP11	9.26	8.52	1.68	0.0201	0.3587
NDUFA4	9.77	9.32	1.37	0.0201	0.3587
RPS6KA1	8.77	8.41	1.29	0.0201	0.3587
KCNJ14	4.66	4.08	1.5	0.0203	0.3608
H3F3B	8.02	8.57	-1.46	0.0203	0.3611
SPX	2.6	2.18	1.34	0.0203	0.3611
C7orf50	6.92	6.58	1.27	0.0204	0.3619
MIA3	7.03	7.63	-1.51	0.0204	0.3619
SLC25A36	6.33	6.85	-1.44	0.0204	0.3619
NUDT4	7.03	7.52	-1.4	0.0206	0.3622
PI4KAP1	8.16	7.84	1.25	0.0207	0.3622
SPDYE1	7.35	6.76	1.5	0.0207	0.3622
SPDYE1	7.35	6.76	1.5	0.0207	0.3622
DEFB130	2.85	2.53	1.25	0.0205	0.3622
DEFB130	2.85	2.53	1.25	0.0205	0.3622
GCC1	5.59	5.93	-1.27	0.0207	0.3622
GLI3	3.77	3.1	1.58	0.0207	0.3622
KCTD20	6.51	7.04	-1.45	0.0206	0.3622
MRPL36	8.9	8.36	1.46	0.0205	0.3622
SNORD4A	5.65	5.13	1.44	0.0207	0.3622
TSPAN32	6.31	5.62	1.61	0.0206	0.3622
UNC45B	3.44	3.85	-1.33	0.0205	0.3622
USP3	8.15	8.75	-1.52	0.0206	0.3622
DDX1	8.01	8.69	-1.6	0.0208	0.3644
GUSBP11	9.25	8.66	1.5	0.0209	0.3644
MIR219A1	5.36	4.73	1.55	0.0209	0.3644
C10orf55	6.49	6.05	1.36	0.0209	0.3646
EIF2AK2	6.51	7.14	-1.55	0.0209	0.3646
PARP4	8.42	8.96	-1.45	0.0209	0.3646
RRAS	7.11	7.77	-1.59	0.0209	0.3646
CD226	5.42	8.92	-11.33	0.021	0.3648
HNRNPR	7.86	8.18	-1.25	0.0211	0.3661
PELI1	6.36	7.03	-1.59	0.0211	0.3661
PTPN13	3.12	3.64	-1.43	0.0211	0.3661
RIOK1	5.97	7.04	-2.1	0.0211	0.3661
S100Z	4.08	3.51	1.48	0.0211	0.3661
SOS2	7.48	7.99	-1.43	0.0212	0.3664
GUSBP11	7.73	6.88	1.8	0.0213	0.3667
RAB24	6.31	6.93	-1.54	0.0213	0.3667
TGIF2LX	3.33	2.78	1.47	0.0213	0.3667
ATG4B	6.68	6.1	1.49	0.0213	0.3667
CYP19A1	4.42	3.56	1.82	0.0212	0.3667
FCGR2B	4.66	6.91	-4.76	0.0213	0.3667
GTF2F2	6.95	7.59	-1.56	0.0213	0.3667
OR1B1	4.1	3.67	1.35	0.0212	0.3667
ATG4B	6.63	6.07	1.47	0.0213	0.3668
C9orf72	6.67	7.58	-1.88	0.0213	0.3668
FAM21C	8.03	8.44	-1.33	0.0214	0.3673
CD1B	2.52	3.27	-1.68	0.0214	0.3677
GORASP2	8.23	8.62	-1.31	0.0215	0.3679
AKAP11	7.19	7.8	-1.52	0.0216	0.3684
C11orf57	5.77	6.29	-1.44	0.0217	0.3684
CCR1	9.68	10.17	-1.4	0.0216	0.3684
CLNS1A	5.79	6.47	-1.61	0.0216	0.3684
DPP8	6.96	7.63	-1.6	0.0217	0.3684
EIF1AX	8.23	8.91	-1.6	0.0216	0.3684
MID2	4.1	3.46	1.56	0.0216	0.3684
OARD1	7.2	7.87	-1.58	0.0217	0.3684
PHBP19	6.21	5.72	1.4	0.0216	0.3684
PTCH2	3.39	2.78	1.53	0.0216	0.3684
RBM7	5.68	6.31	-1.55	0.0217	0.3684
SLC25A37	4.09	4.96	-1.84	0.0217	0.3684
TAS2R42	2.99	2.53	1.38	0.0217	0.3684
TMEM120B	6.85	5.98	1.83	0.0215	0.3684
TRIM24	7	7.77	-1.71	0.0216	0.3684
FHOD1	6.96	6.64	1.25	0.0217	0.3687
COMMD3-BMI1	6.41	6.98	-1.48	0.0219	0.369
FAM21C	8.3	8.71	-1.33	0.0218	0.369
ARHGAP6	4.29	5.02	-1.65	0.0218	0.369
ATP13A1	7.84	7.37	1.39	0.0219	0.369
FLOT1	7.45	7.82	-1.29	0.0219	0.369
FLOT1	7.45	7.82	-1.29	0.0219	0.369
FLOT1	7.45	7.82	-1.29	0.0219	0.369
LINC01000	6.14	5.77	1.29	0.0219	0.369
NDUFS7	7.77	7.32	1.37	0.0218	0.369
SCARNA7	6.36	5.46	1.86	0.0219	0.369
UGT2B10	2.59	1.95	1.56	0.0219	0.369
ABCD2	3.46	2.91	1.47	0.022	0.3695
ANXA11	9.35	8.96	1.3	0.022	0.3695
GOLM1	6.22	6.56	-1.27	0.022	0.3695
SNX14	6.58	7.16	-1.5	0.022	0.3695
FABP5	11.5	11.14	1.28	0.022	0.3696
MRPS36	5.41	5.72	-1.24	0.022	0.3697
PXK	7.47	8.21	-1.66	0.0221	0.37
GGT1	6.74	6.41	1.25	0.0221	0.3703
C16orf72	7.98	8.43	-1.36	0.0221	0.3706
ARHGDIB	10.95	11.39	-1.36	0.0222	0.3718
CXCL6	3.99	5.93	-3.83	0.0223	0.3724
SQSTM1	8.05	8.62	-1.48	0.0223	0.3724
CFLAR	7.5	7.94	-1.36	0.0223	0.3727
FPR3	10.95	11.6	-1.57	0.0224	0.3729
IK	7.48	8.05	-1.49	0.0225	0.3732
CD151	8.64	7.53	2.16	0.0225	0.3732
CEP350	7.37	7.81	-1.35	0.0225	0.3732
CPTP	5.91	5.13	1.71	0.0225	0.3732
CTSO	6.18	6.7	-1.44	0.0225	0.3732
PMS2CL	4.76	5.35	-1.51	0.0224	0.3732
PRKACB	8.54	7.5	2.06	0.0225	0.3732
ZNF304	4.8	5.11	-1.24	0.0225	0.3732
ZSCAN31	4.09	3.55	1.45	0.0225	0.3732
LOC105374874	8.47	7.33	2.2	0.0225	0.3733
C12orf10	8.14	7.77	1.29	0.0226	0.3736
SNORD14E	6.09	5.26	1.79	0.0226	0.3736
TRIM46	5.48	5.06	1.33	0.0226	0.3736
AQR	7.47	8.01	-1.45	0.0226	0.3742
CRNKL1	6.98	7.47	-1.41	0.0226	0.3742
SPDYE2	6.87	6.53	1.27	0.0227	0.3743
IFT52	5.57	5.97	-1.33	0.0227	0.3743
IL10RA	9.02	9.52	-1.41	0.0227	0.3743
KCNJ15	4.02	4.86	-1.79	0.0227	0.3743
MAP4K4	7.35	8.22	-1.83	0.0228	0.3743
TOR1AIP1	7.06	7.34	-1.21	0.0227	0.3743
GPR39	3.13	3.59	-1.38	0.0228	0.3745
HIF1A	8.88	9.74	-1.82	0.0228	0.3745
GBA	10.03	9.54	1.41	0.023	0.376
SPDYE1	7.35	6.86	1.4	0.0229	0.376
BMP8A	5.42	4.96	1.37	0.023	0.376
CD83	9.39	8.88	1.42	0.023	0.376
HIPK3	9.02	9.62	-1.51	0.0231	0.376
HMCES	7.32	7.03	1.22	0.0231	0.376
IGFBP7	6.06	6.37	-1.24	0.0231	0.376
IL36G	4.32	3.9	1.33	0.023	0.376
MIR223	3.29	3.88	-1.51	0.0229	0.376
PLCXD1	5.71	4.62	2.13	0.0231	0.376
PTPN20	2.75	2.22	1.44	0.023	0.376
PYDC2	3.54	3.9	-1.28	0.0229	0.376
SNRPF	7.82	8.3	-1.4	0.023	0.376
ZCCHC2	5.89	6.32	-1.34	0.0231	0.376
STAC3	6.33	5.76	1.48	0.0231	0.3761
NRGN	6.37	5.78	1.51	0.0231	0.3761
C9orf78	8.41	8.88	-1.39	0.0232	0.3769
SCAMP4	6.81	6.42	1.31	0.0233	0.377
GGT1	6.78	6.34	1.35	0.0233	0.377
2019-03-02	7.13	6.77	1.28	0.0233	0.377
LIPA	11.78	10.87	1.87	0.0233	0.377
USP25	7.19	7.66	-1.38	0.0232	0.377
ZNHIT2	4.74	5.13	-1.31	0.0233	0.377
LINC00885	3.57	3.19	1.3	0.0233	0.3771
MFSD10	7.86	7.34	1.43	0.0234	0.3771
MPP1	10.05	10.35	-1.23	0.0233	0.3771
RPL41	6.34	6.05	1.22	0.0234	0.3771
THOC5	6.47	6.82	-1.27	0.0234	0.3771
ALG9	7.03	6.7	1.26	0.0235	0.3776
GPHN	5.3	5.76	-1.38	0.0234	0.3776
SERPINB1	8.16	8.9	-1.67	0.0234	0.3776
B3GNT2	8.39	7.78	1.53	0.0235	0.3777
CWC22	5.79	6.63	-1.79	0.0236	0.3777
FGF3	4.5	4.9	-1.32	0.0235	0.3777
LDLRAD3	6.32	6.64	-1.25	0.0236	0.3777
NIN	7.2	7.85	-1.57	0.0236	0.3777
PDDC1	7.04	6.46	1.49	0.0235	0.3777
RBPMS2	5.78	5.22	1.48	0.0236	0.3777
SAMHD1	10.8	11.17	-1.3	0.0235	0.3777
ZNF565	3.94	4.3	-1.29	0.0236	0.3777
ZNF841	5.86	5.61	1.19	0.0236	0.3777
LAT2	6.81	7.21	-1.32	0.0237	0.3785
FAM138D	2.37	1.96	1.33	0.0239	0.3806
MB21D1	6.08	6.57	-1.41	0.0239	0.3806
MIR148B	2.35	2.93	-1.49	0.0239	0.3806
NFE2L1	8.41	8.82	-1.33	0.024	0.3806
NT5DC1	5.42	6.16	-1.67	0.0239	0.3806
PTAR1	6.37	6.73	-1.29	0.0239	0.3806
STAR	4.17	3.83	1.26	0.0239	0.3806
ZCCHC3	5.2	5.55	-1.28	0.024	0.3806
CYP4F29P	4.06	3.63	1.35	0.024	0.3808
ROR1	4.15	3.65	1.42	0.024	0.381
ACOX3	6.05	6.36	-1.24	0.0241	0.3811
GALM	9.08	8.38	1.62	0.024	0.3811
KLC1	8.39	8.77	-1.29	0.0241	0.3811
SCO2	7.39	7.7	-1.23	0.0241	0.3811
ZNF25	6.19	6.52	-1.26	0.0241	0.3811
ADGRG7	2.49	7.18	-25.89	0.0241	0.3813
EIF5AL1	9.2	9.65	-1.36	0.0242	0.3818
MICAL3	4.69	4.26	1.34	0.0242	0.3818
ZBTB17	5.98	6.42	-1.35	0.0242	0.3819
ANKRA2	5.11	5.69	-1.49	0.0246	0.3821
AP1S1	8.25	7.67	1.49	0.0244	0.3821
B3GALT2	3.98	3.37	1.52	0.0246	0.3821
BCOR	6.29	6.76	-1.38	0.0243	0.3821
C15orf53	4.29	4.67	-1.3	0.0243	0.3821
CXXC5	8.57	8.15	1.34	0.0247	0.3821
DHRS9	6.58	5.91	1.59	0.0243	0.3821
EIF3H	9.3	9.95	-1.57	0.0245	0.3821
ELMO2	7.25	7.83	-1.49	0.0245	0.3821
ETV3	6.69	7.1	-1.33	0.0244	0.3821
FAM63B	4.65	5.58	-1.91	0.0244	0.3821
FOXI1	5.43	4.79	1.57	0.0243	0.3821
IFT80	5.02	4.61	1.34	0.0246	0.3821
KCNB2	3.08	3.39	-1.25	0.0242	0.3821
MIR148A	2.57	2.03	1.45	0.0242	0.3821
MLPH	5.38	4.94	1.36	0.0245	0.3821
MRGBP	6.53	6.88	-1.28	0.0246	0.3821
NUDCD2	6.11	6.64	-1.44	0.0246	0.3821
OFCC1	2.28	2.58	-1.23	0.0247	0.3821
PALD1	4.97	4.31	1.58	0.0247	0.3821
PKN2	6.8	7.15	-1.27	0.0247	0.3821
PLEKHO1	7.12	7.54	-1.34	0.0244	0.3821
RAB10	9.65	10.28	-1.55	0.0247	0.3821
RAB21	7.96	8.57	-1.53	0.0247	0.3821
RNU5A-1	2.57	3.66	-2.12	0.0247	0.3821
TBC1D2	8.75	8	1.69	0.0244	0.3821
TLE1	3.83	4.57	-1.67	0.0243	0.3821
TMEM50B	7.3	7.71	-1.33	0.0243	0.3821
TOM1L2	7	6.71	1.23	0.0246	0.3821
ZCCHC17	6.48	7.15	-1.59	0.0245	0.3821
ZNF266	5.42	6.26	-1.79	0.0244	0.3821
DCPS	6.16	6.65	-1.4	0.0247	0.3824
SARDH	5.05	4.58	1.38	0.0247	0.3824
ASB2	4.85	4.15	1.62	0.0248	0.3829
CYP4X1	4.39	3.94	1.37	0.0248	0.383
LOC102725258	4.03	3.58	1.37	0.0248	0.3831
AADAT	2.71	2.35	1.28	0.0248	0.3831
GAB2	7.62	7.92	-1.23	0.0249	0.3831
IL11RA	5.79	5.23	1.48	0.0249	0.3831
POLK	6.37	6.81	-1.35	0.0249	0.3831
VNN2	5.29	7.35	-4.15	0.0249	0.3831
ANKRD20A8P	3.01	2.33	1.6	0.0249	0.3832
PHLDB1	4.39	4.99	-1.51	0.0249	0.3832
CHD1	6.19	6.58	-1.31	0.025	0.3835
SOX7	5.19	4.38	1.75	0.025	0.3835
PRAM1	8.81	8.22	1.51	0.025	0.3839
KIAA1147	5.94	6.67	-1.66	0.0251	0.3842
RSC1A1	7.9	7.57	1.25	0.0258	0.3843
SNORD14C	6.98	5.77	2.32	0.0254	0.3843
RNASE12	2.55	2.18	1.29	0.0253	0.3843
SPDYE1	7.29	6.81	1.4	0.0258	0.3843
RNU2-1	11.28	10.39	1.86	0.0258	0.3843
RNU2-1	11.28	10.39	1.86	0.0258	0.3843
RNU2-1	11.28	10.39	1.86	0.0258	0.3843
RNU2-1	11.28	10.39	1.86	0.0258	0.3843
RNU2-1	11.28	10.39	1.86	0.0258	0.3843
RNU2-1	11.28	10.39	1.86	0.0258	0.3843
RNU2-1	11.28	10.39	1.86	0.0258	0.3843
RNU2-1	11.28	10.39	1.86	0.0258	0.3843
RNU2-1	11.28	10.39	1.86	0.0258	0.3843
ZNF816	4.19	4.61	-1.34	0.0254	0.3843
ALDH6A1	2.82	3.22	-1.33	0.0254	0.3843
ASIP	5.52	5.2	1.25	0.0254	0.3843
ATXN7L1	6.7	7.42	-1.64	0.0254	0.3843
B3GNTL1	5.6	5.02	1.5	0.0257	0.3843
CHIT1	10.06	7.52	5.83	0.0254	0.3843
CNTRL	6.12	6.79	-1.6	0.0255	0.3843
DIABLO	5.98	6.57	-1.51	0.0257	0.3843
DNMT1	8.35	8.85	-1.41	0.0257	0.3843
DPP7	9.28	8.7	1.49	0.0254	0.3843
EIF4H	9.18	8.78	1.32	0.0254	0.3843
LOC100134868	4.93	4.35	1.5	0.0252	0.3843
LOC100289656	7.48	6.56	1.9	0.0255	0.3843
LOC100289656	7.48	6.56	1.9	0.0255	0.3843
LSM1	7.36	7.81	-1.37	0.0252	0.3843
MCPH1-AS1	2.76	3.11	-1.27	0.0258	0.3843
MLF2	7.99	7.59	1.32	0.0256	0.3843
P4HA2	3.93	4.29	-1.28	0.0256	0.3843
PPM1E	4.34	3.84	1.42	0.0257	0.3843
RASA2	5.45	6.09	-1.57	0.0255	0.3843
RBMS1	8.09	7.69	1.32	0.0253	0.3843
RNU6-57P	4.67	4.3	1.29	0.0258	0.3843
SF3A3	7.61	8.25	-1.56	0.0257	0.3843
SNORA37	5.68	5.3	1.3	0.0254	0.3843
SPOPL	6.44	6.96	-1.44	0.0256	0.3843
VNN1	6.16	7.96	-3.49	0.0254	0.3843
ZNF641	5.19	5.49	-1.23	0.0251	0.3843
LOC101927806	3.74	3.07	1.59	0.0259	0.3847
C19orf35	5.2	5.65	-1.36	0.0258	0.3847
CTSK	7.37	9	-3.1	0.0259	0.3847
RPL36A	7.34	7.88	-1.46	0.0258	0.3847
UHRF1BP1	6.98	7.43	-1.37	0.0259	0.3847
MIR32	3.65	3.22	1.34	0.0259	0.385
YBX3	7.82	8.49	-1.59	0.0259	0.385
ZYX	9.65	9.14	1.42	0.0259	0.385
HSD11B1	3.76	4.35	-1.51	0.026	0.3851
TNFRSF14	8.16	7.65	1.43	0.026	0.3851
MREG	8.44	7.6	1.78	0.026	0.3854
CCDC91	7.17	7.82	-1.56	0.0261	0.3854
IFNAR2	8.32	8.66	-1.27	0.0261	0.3857
PAFAH1B1	4.88	4.49	1.31	0.0261	0.3858
SCN9A	3.58	4.76	-2.28	0.0261	0.3858
RNVU1-18	8.95	6.69	4.78	0.0262	0.3859
RNVU1-18	8.95	6.69	4.78	0.0262	0.3859
DGAT1	7.75	7.25	1.42	0.0263	0.3859
DGAT1	7.75	7.25	1.42	0.0263	0.3859
F13A1	6.19	8.24	-4.16	0.0263	0.3859
KIAA0196	7.44	8.19	-1.67	0.0263	0.3859
NUMB	9.49	9.13	1.29	0.0262	0.3859
PPIG	7.24	7.69	-1.37	0.0262	0.3859
STRN3	6.75	7.09	-1.26	0.0262	0.3859
TNIP2	6.37	6.71	-1.27	0.0262	0.3859
ABCG4	4.91	4.28	1.54	0.0264	0.3862
GFOD1	5.99	5.64	1.28	0.0263	0.3862
GLYAT	2.98	2.61	1.29	0.0263	0.3862
LASP1	6.22	5.63	1.51	0.0264	0.3862
LOC100128288	4.06	3.71	1.28	0.0264	0.3862
NAV1	5.86	6.63	-1.7	0.0263	0.3862
PPP2R4	7.55	7.1	1.37	0.0264	0.3862
WDR5	6.92	7.34	-1.33	0.0264	0.3862
C6orf52	4.54	4.09	1.37	0.0265	0.3863
SNX25	5.06	6.04	-1.97	0.0265	0.3863
SNORA35	4.16	4.62	-1.37	0.0265	0.3865
FSCN3	3.02	2.71	1.24	0.0265	0.3867
MDM2	7.98	8.83	-1.81	0.0266	0.3872
YIPF2	7.38	7.02	1.28	0.0266	0.3873
RPL10	8.89	8.58	1.24	0.0267	0.388
GUSBP11	9.08	8.59	1.4	0.0267	0.3885
FILIP1	3.2	2.8	1.31	0.0267	0.3887
BCL3	6.63	6.87	-1.18	0.0268	0.389
KIF13A	7.03	7.64	-1.53	0.0268	0.389
NCK1	7.13	7.86	-1.66	0.0269	0.3891
MICA	6.39	7.07	-1.6	0.0272	0.3891
MIR15A	4.62	4.16	1.38	0.0274	0.3891
RNVU1-18	9.2	6.94	4.81	0.027	0.3891
RNVU1-18	9.2	6.94	4.81	0.027	0.3891
LRRC75A-AS1	5.55	4.74	1.75	0.0271	0.3891
SPDYE1	7.24	6.87	1.3	0.0269	0.3891
ALCAM	10.64	10.32	1.25	0.0275	0.3891
ARHGDIA	9.51	9.11	1.32	0.027	0.3891
ARHGDIA	9.72	9.32	1.32	0.0274	0.3891
BBX	6.74	7.21	-1.38	0.0272	0.3891
C3orf18	5.98	5.48	1.42	0.0273	0.3891
CFLAR	8.13	8.47	-1.27	0.0273	0.3891
ENOX2	5.97	6.56	-1.51	0.027	0.3891
HECW1-IT1	3.5	3.05	1.36	0.027	0.3891
IL12RB2	2.86	3.13	-1.21	0.0274	0.3891
IL7	4.16	4.46	-1.23	0.0274	0.3891
KLF11	7.23	7.68	-1.36	0.0274	0.3891
LENEP	4.36	3.96	1.32	0.027	0.3891
MAP7	6.16	5.32	1.79	0.0273	0.3891
MORC1	2.73	2.44	1.22	0.0269	0.3891
MRPL13	5	5.81	-1.76	0.0274	0.3891
NUDT16P1	5.75	6.17	-1.34	0.0274	0.3891
OR6C3	2.52	2.92	-1.32	0.0274	0.3891
PARM1	3.15	4.38	-2.35	0.0273	0.3891
PCMT1	8.56	8.98	-1.34	0.0273	0.3891
PDXK	8.45	8.14	1.24	0.0274	0.3891
PLAGL2	7.03	7.39	-1.28	0.027	0.3891
PLP2	11.09	11.59	-1.42	0.027	0.3891
PVALB	5.05	9.11	-16.73	0.0273	0.3891
RSU1	9.19	9.59	-1.32	0.0273	0.3891
SH2D1B	3.74	3.17	1.48	0.027	0.3891
SIRT1	6.54	7.07	-1.45	0.0274	0.3891
SMIM19	7.99	8.42	-1.35	0.0268	0.3891
SPATA6	4.54	5.39	-1.81	0.0274	0.3891
AQP7P1	3.66	2.73	1.91	0.0277	0.3893
SNORD95	6.73	6.42	1.24	0.0278	0.3893
APOC3	4.85	4.52	1.26	0.0276	0.3893
C5orf45	5.67	6.18	-1.43	0.0278	0.3893
C7orf34	4.82	4.51	1.24	0.0278	0.3893
CLEC5A	9.53	11.26	-3.34	0.0276	0.3893
EIF2S2	9.68	10.18	-1.42	0.0276	0.3893
FEZ1	3.02	3.67	-1.57	0.0276	0.3893
MLH1	7.01	7.86	-1.81	0.0277	0.3893
PDIA3	9.57	10.42	-1.8	0.0277	0.3893
PDP2	5.41	5.02	1.31	0.0276	0.3893
PLEKHM1P	9.06	8.63	1.34	0.0275	0.3893
POP4	6.88	7.62	-1.67	0.0277	0.3893
SNHG17	6.61	6.22	1.31	0.0277	0.3893
TMEM51	7.72	8.32	-1.51	0.0276	0.3893
TRA2A	6.97	6.31	1.59	0.0278	0.3893
USF2	8.66	8.34	1.25	0.0276	0.3893
ANKRD20A11P	4.64	4.21	1.34	0.0278	0.3895
C8orf37	3.46	3.76	-1.23	0.0278	0.3895
GLYATL2	2.82	2.26	1.47	0.0279	0.3895
RAB6B	4.38	4.04	1.27	0.0278	0.3895
THADA	6.77	6.39	1.31	0.0279	0.3895
WBP11	7.92	8.5	-1.49	0.0279	0.3901
ZC3H12C	6.86	7.88	-2.03	0.0279	0.3902
TMEM94	7.5	7.14	1.28	0.028	0.3903
ZMYM3	6.8	7.1	-1.23	0.028	0.3906
ATL3	7.02	7.56	-1.45	0.0281	0.3911
HLA-DRA	11.7	12.15	-1.37	0.0281	0.3911
PDIA5	5.05	5.6	-1.46	0.0281	0.3911
SLC6A20	4.12	4.46	-1.26	0.0281	0.3911
ZDHHC3	6.86	6.4	1.38	0.0281	0.3913
ANKRD29	4.28	3.79	1.4	0.0282	0.3917
MIR194-1	3.69	3.18	1.42	0.0282	0.3917
PPM1A	5.49	6.01	-1.44	0.0282	0.3917
STON2	3.75	3.4	1.28	0.0282	0.3917
STEAP1	3.03	5.89	-7.26	0.0283	0.3922
FAM195A	6.88	6.55	1.26	0.0283	0.3924
HSPA13	6.26	7.11	-1.8	0.0283	0.3924
DPYSL2	8.84	9.91	-2.11	0.0284	0.3928
PVRL1	5.05	4.69	1.28	0.0284	0.3928
PPP1R21	6.88	7.18	-1.23	0.0284	0.3934
EIF2S1	8.27	8.73	-1.37	0.0285	0.3935
TFEC	8.15	8.42	-1.2	0.0285	0.3935
PLEKHM1	7.23	6.87	1.29	0.0285	0.3936
PRDX1	10.45	10.72	-1.2	0.0285	0.3936
SCN8A	2.97	3.48	-1.42	0.0285	0.3936
CRIM1	5.2	6.58	-2.61	0.0288	0.3941
FABP3P2	3.63	3.2	1.34	0.0288	0.3941
FABP5	11.47	11.14	1.26	0.0288	0.3941
FAM149B1	5.86	6.33	-1.38	0.0287	0.3941
LYPLA2	8.41	7.87	1.45	0.0288	0.3941
RIPK1	7.79	8.07	-1.22	0.0288	0.3941
SMAD2	7.89	8.27	-1.31	0.0287	0.3941
SNORA38B	5.7	5.39	1.24	0.0286	0.3941
TIGAR	7.6	6.45	2.21	0.0288	0.3941
TRAPPC4	7.92	8.34	-1.34	0.0288	0.3941
ZSCAN29	5.71	6.1	-1.31	0.0286	0.3941
CCDC109B	7.67	8	-1.26	0.0289	0.3942
ERVH48-1	5.04	4.75	1.22	0.0288	0.3942
GPR162	5.12	6.19	-2.1	0.0288	0.3942
KLRAP1	3.38	2.95	1.34	0.0289	0.3942
MAK16	6.21	6.86	-1.57	0.0289	0.3942
CCNDBP1	6.74	7.36	-1.54	0.0289	0.3943
ITGAX	10.64	10.03	1.52	0.0289	0.3945
SPDYE2	6.75	6.46	1.22	0.029	0.395
HIST1H2BL	4.66	4.31	1.28	0.029	0.3956
MSI2	4.37	3.78	1.51	0.0291	0.3957
RHD	3.64	3.28	1.28	0.029	0.3957
BCCIP	6.71	7.55	-1.79	0.0291	0.3958
RPL34P1	7.62	8.03	-1.34	0.0291	0.3958
C18orf21	7.49	7.83	-1.26	0.0292	0.3962
PTX3	4.8	6.39	-3.02	0.0292	0.3962
ZNF667	3.56	3.23	1.26	0.0292	0.3962
NFE2L3	5.91	6.37	-1.37	0.0292	0.3964
ADORA3	7.83	8.57	-1.66	0.0296	0.3968
ACOT1	5.88	5.13	1.68	0.0294	0.3968
ARIH2OS	5.73	6.48	-1.69	0.0293	0.3968
C5orf30	4.82	5.24	-1.34	0.0296	0.3968
EIF5AL1	9.15	9.62	-1.39	0.0295	0.3968
EPWW6493	4.58	4.88	-1.23	0.0296	0.3968
ETS2	6.55	7.1	-1.46	0.0295	0.3968
GM2A	12.53	12.06	1.39	0.0294	0.3968
KATNA1	5.51	6.07	-1.47	0.0296	0.3968
KLF4	4.32	5.34	-2.03	0.0293	0.3968
MYO5A	9.1	9.56	-1.37	0.0294	0.3968
OSER1	6.95	7.33	-1.3	0.0296	0.3968
PDAP1	8.08	7.78	1.23	0.0295	0.3968
PLXNA1	6.16	6.96	-1.74	0.0293	0.3968
SELPLG	8.2	9.3	-2.15	0.0296	0.3968
SIX4	4.76	4.48	1.21	0.0296	0.3968
SLC39A11	8.8	8.54	1.2	0.0295	0.3968
SPDYE1	8.43	7.84	1.5	0.0296	0.3968
STK17B	6.4	7.77	-2.59	0.0295	0.3968
TAOK3	8.12	8.51	-1.31	0.0294	0.3968
TP53BP2	7.23	7.88	-1.57	0.0293	0.3968
ZNF441	3.83	3.54	1.22	0.0294	0.3968
ADAM10	9.27	10.02	-1.68	0.0297	0.3969
KCNQ4	4.39	3.99	1.33	0.0297	0.3969
PHYKPL	6.54	6.16	1.3	0.0297	0.3972
PAPSS2	7.15	7.75	-1.51	0.0297	0.3974
FZD7	3.99	4.53	-1.45	0.0299	0.3987
PHC2	7.64	7.37	1.2	0.0298	0.3987
PKD1L1	4.24	3.83	1.33	0.0299	0.399
DARS	8.15	8.79	-1.56	0.03	0.3992
GPAA1	7.25	6.97	1.21	0.03	0.3992
LOC105378913	2.95	2.39	1.47	0.03	0.3992
OLFML2B	7.89	9.54	-3.16	0.0299	0.3992
OR10D1P	3.99	3.61	1.3	0.0299	0.3992
SP100	6.74	7.14	-1.32	0.03	0.3992
CPNE8	7.76	8.28	-1.44	0.0301	0.3999
LOC105375032	3.6	4.03	-1.35	0.0301	0.3999
RASSF4	7.75	8.53	-1.71	0.0301	0.3999
ASMTL-AS1	5.36	5.81	-1.36	0.0302	0.4
G3BP1	9.74	10.1	-1.28	0.0302	0.4
FAM231A	4.72	5.19	-1.39	0.0302	0.4001
RPL7	10.25	10.85	-1.52	0.0302	0.4002
BOD1L1	6.49	7.24	-1.68	0.0303	0.401
ITGBL1	5.21	4.24	1.97	0.0304	0.4013
LMBR1L	6.88	6.55	1.26	0.0304	0.4013
ZCCHC4	6.05	5.42	1.55	0.0304	0.4013
PTGES3L-AARSD1	5.9	5.54	1.28	0.0305	0.4015
C20orf27	6.07	5.46	1.52	0.0305	0.4015
GTF3C3	6.96	7.46	-1.42	0.0305	0.4015
HK3	8.35	7.93	1.33	0.0305	0.4015
IER2	6.67	6.22	1.36	0.0304	0.4015
MCCC2	6.55	7.04	-1.4	0.0305	0.4015
MCCC2	6.55	7.04	-1.4	0.0305	0.4015
SUPT7L	7.23	7.75	-1.43	0.0305	0.4015
PRPF40A	8.49	9.14	-1.57	0.0306	0.4017
TIAF1	6.72	6.24	1.4	0.0306	0.402
EXT1	4.59	5.19	-1.52	0.0306	0.402
NCF4	9.38	9.87	-1.4	0.0307	0.4023
CARS	7.28	7.59	-1.25	0.0308	0.4031
PLXNB2	8.09	8.6	-1.42	0.0308	0.4031
SRA1	6.45	6.77	-1.25	0.0308	0.4031
GPR180	5.55	6.11	-1.47	0.0309	0.4034
POLM	5.87	5.61	1.2	0.0311	0.4035
LINC00341	5.38	5.6	-1.16	0.0311	0.4035
ABLIM1	4.16	3.65	1.43	0.031	0.4035
ACMSD	3.73	3.38	1.28	0.0311	0.4035
ANGPT4	4.44	3.89	1.47	0.0311	0.4035
HNRNPC	10.31	10.66	-1.27	0.0311	0.4035
IL2RA	4.33	4.62	-1.23	0.0309	0.4035
KCNE1	5.82	5.26	1.47	0.0309	0.4035
NRIP1	7.74	8.03	-1.22	0.0311	0.4035
PSMD9	6.09	6.74	-1.57	0.0311	0.4035
RN7SK	12.81	12.41	1.32	0.0309	0.4035
RUVBL1	6.63	7.34	-1.63	0.031	0.4035
SDHAF2	7.8	8.08	-1.21	0.031	0.4035
ZNF204P	2.07	1.73	1.27	0.031	0.4035
TAOK2	6.96	6.58	1.3	0.0312	0.404
ZNF467	5.3	5.67	-1.29	0.0312	0.404
GCHFR	7.99	6.85	2.19	0.0312	0.4043
CTSC	9.04	9.34	-1.23	0.0313	0.4044
KRCC1	5.73	6.46	-1.66	0.0312	0.4044
ERCC6	5.66	6.52	-1.82	0.0324	0.4045
FAM21A	8.28	8.66	-1.3	0.032	0.4045
GOLGA8J	6.47	6.06	1.33	0.0325	0.4045
GOLGA8J	6.47	6.06	1.33	0.0325	0.4045
OR1Q1	3.47	2.95	1.44	0.0319	0.4045
RNVU1-18	8.92	6.67	4.76	0.0324	0.4045
RNVU1-18	8.92	6.67	4.76	0.0324	0.4045
RNVU1-18	8.92	6.67	4.76	0.0324	0.4045
RNVU1-18	8.92	6.67	4.76	0.0324	0.4045
RNVU1-18	8.92	6.67	4.76	0.0324	0.4045
SNORD62A	6.21	5.8	1.33	0.0317	0.4045
SNORD62A	6.21	5.8	1.33	0.0317	0.4045
AKR1B1	8.08	8.61	-1.44	0.0323	0.4045
ANKRD33	4.24	3.94	1.23	0.0319	0.4045
ASNS	5.42	6.6	-2.25	0.0317	0.4045
BTG3	5.93	6.68	-1.68	0.0317	0.4045
BTK	7.41	7.77	-1.28	0.0322	0.4045
CD2AP	6.8	7.59	-1.74	0.0321	0.4045
CD59	9.74	10.3	-1.48	0.0316	0.4045
CEBPZ	6.64	7.2	-1.47	0.0322	0.4045
COPZ1	8.6	9.02	-1.34	0.0325	0.4045
DDIT4	6.12	7.32	-2.3	0.0317	0.4045
DEFB115	3.59	3.3	1.22	0.0321	0.4045
DOCK1	6.46	6.8	-1.27	0.0321	0.4045
EYS	2.7	2.21	1.4	0.0317	0.4045
FOLR3	4.72	6.05	-2.51	0.0314	0.4045
GLIS3	4.66	5.97	-2.49	0.032	0.4045
GLRA2	3.03	2.59	1.36	0.0319	0.4045
GOLGA2	3.71	4.13	-1.34	0.0319	0.4045
GPRASP1	4.06	3.58	1.4	0.0323	0.4045
HPN	5.19	4.8	1.31	0.0316	0.4045
ING4	6.7	7.05	-1.28	0.0321	0.4045
IP6K2	6.52	7.03	-1.43	0.0318	0.4045
IRX4	4.1	4.47	-1.29	0.0314	0.4045
ITPK1	7.48	7.08	1.32	0.0319	0.4045
KBTBD2	6.67	7.05	-1.3	0.0319	0.4045
KERA	2.62	3.19	-1.48	0.0319	0.4045
KIAA0922	5.1	5.95	-1.81	0.0323	0.4045
KY	4.28	3.64	1.55	0.0321	0.4045
LINC00851	3.88	3.61	1.21	0.0316	0.4045
LOC554207	3.19	2.88	1.24	0.0325	0.4045
LOC646383	3.82	3.31	1.42	0.0322	0.4045
LSM6	7.68	7.95	-1.21	0.0324	0.4045
LZTR1	6.23	5.86	1.3	0.0324	0.4045
MGAM	4.06	4.73	-1.59	0.0324	0.4045
MIS12	6.18	6.58	-1.32	0.0315	0.4045
MRPS27	6.24	6.92	-1.6	0.0321	0.4045
NPAS2	5	4.62	1.3	0.0322	0.4045
NSL1	6.83	7.54	-1.64	0.0322	0.4045
NUDT17	6.08	5.68	1.31	0.0325	0.4045
OR2L5	3	2.32	1.6	0.0318	0.4045
OR4N4	2.6	1.91	1.62	0.0322	0.4045
OR5P3	3.17	2.45	1.65	0.0323	0.4045
P4HA1	7.35	7.7	-1.27	0.0324	0.4045
PBRM1	8.27	9.22	-1.93	0.0319	0.4045
PSEN1	8.5	8.92	-1.34	0.0321	0.4045
PSMC1	9.09	9.68	-1.51	0.0317	0.4045
PSMC1	9.22	9.79	-1.48	0.0325	0.4045
RABGGTA	7.85	7.37	1.39	0.0315	0.4045
RAD21	7.75	8.28	-1.44	0.0318	0.4045
RPL7	10.22	10.89	-1.59	0.0322	0.4045
RRN3P1	8.52	7.84	1.6	0.0322	0.4045
SCGB1D1	2.65	2.34	1.23	0.032	0.4045
SLC11A2	8.4	9.04	-1.55	0.0322	0.4045
SLFN5	8.22	9	-1.71	0.0316	0.4045
SNRPD2P2	3.33	3.03	1.22	0.0322	0.4045
SNUPN	6.69	7.19	-1.41	0.0316	0.4045
TDRD9	7.1	5.05	4.14	0.0321	0.4045
TTC1	7.46	8.31	-1.8	0.0315	0.4045
UBXN1	7.87	8.24	-1.3	0.0323	0.4045
ZMYM5	5.05	5.38	-1.26	0.0316	0.4045
ZNF295-AS1	3.23	2.69	1.45	0.0324	0.4045
ZNF618	4.17	3.46	1.63	0.032	0.4045
TULP3	5.32	5.7	-1.3	0.0325	0.4048
PMS2P2	8	7.74	1.2	0.0327	0.405
SNORD116-3	4.23	3.66	1.49	0.0328	0.405
SNORD116-3	4.23	3.66	1.49	0.0328	0.405
A4GALT	4.77	4.27	1.41	0.0327	0.405
CABP4	5.19	4.86	1.25	0.0327	0.405
CCL23	4.21	6.16	-3.86	0.0327	0.405
ERCC4	5.45	5.96	-1.42	0.0327	0.405
OR10T1P	3.92	3.39	1.44	0.0327	0.405
PLA2G15	8.33	7.63	1.62	0.0326	0.405
GUSBP11	7.89	7.14	1.68	0.0329	0.4054
CHN2	5.5	6.19	-1.61	0.0329	0.4054
LMO4	6.34	6.7	-1.28	0.0328	0.4054
TLR6	7.29	7.6	-1.24	0.0329	0.4054
USF3	7	7.35	-1.27	0.0329	0.4054
VAMP2	8.33	7.56	1.7	0.0328	0.4054
ACOT2	6.71	6.3	1.33	0.0329	0.4055
C3orf49	3.55	3.27	1.22	0.0329	0.4055
KLHL6	8.74	8.15	1.51	0.0329	0.4056
CCNL2	7.24	6.94	1.23	0.033	0.4058
CALCR	3.01	2.55	1.38	0.033	0.406
TMEM2	6.77	7	-1.18	0.033	0.406
MEX3D	5.79	5.4	1.31	0.033	0.4063
AARS	8.07	8.62	-1.46	0.0331	0.4064
TCF24	5.98	5.61	1.29	0.0331	0.4066
TRPM5	4.45	4.7	-1.19	0.0331	0.4066
ALDOC	5.67	5.92	-1.18	0.0334	0.4068
ASMTL	5.88	7.06	-2.26	0.0334	0.4068
FAM114A1	6.5	7.1	-1.52	0.0334	0.4068
FAM169A	3.65	3.08	1.49	0.0335	0.4068
FILIP1L	4.56	5.94	-2.6	0.0333	0.4068
GMDS	6.1	5.67	1.34	0.0335	0.4068
GNAI3	8.88	9.27	-1.31	0.0335	0.4068
IQCE	6.91	6.61	1.23	0.0334	0.4068
MBTPS2	7.12	6.74	1.3	0.0333	0.4068
METTL16	4.9	5.24	-1.27	0.0334	0.4068
MSN	10.72	11.16	-1.36	0.0332	0.4068
NAPG	7.35	7.99	-1.56	0.0333	0.4068
PDGFA	4.87	4.52	1.27	0.0332	0.4068
PMP22	10.33	10.82	-1.4	0.0333	0.4068
SATB2	4.61	5.09	-1.39	0.0332	0.4068
SSB	8.76	10	-2.37	0.0335	0.4068
TAX1BP1	8.37	9.14	-1.71	0.0332	0.4068
TBC1D5	7.28	7.81	-1.45	0.0335	0.4068
TCAF1	3.86	3.43	1.34	0.0333	0.4068
TMEM190	5.01	4.76	1.19	0.0335	0.4068
TMEM255A	6.37	6.06	1.24	0.0332	0.4068
UCHL1	8.58	7.1	2.78	0.0334	0.4068
SPDYE5	7.24	6.71	1.44	0.0336	0.4072
ARF6	7.32	7.6	-1.22	0.0336	0.4072
SH3GLB2	6.61	6.19	1.34	0.0336	0.4074
ST3GAL1	7.16	7.95	-1.73	0.0336	0.4074
CTRB2	5.34	5.05	1.22	0.0337	0.4077
DCUN1D5	6.58	7.23	-1.57	0.0337	0.4077
HOMER2	5.36	4.66	1.63	0.0338	0.4077
KCNMA1	4.66	5.57	-1.88	0.0338	0.4077
MVB12A	6.68	6.12	1.48	0.0338	0.4077
TTI2	4.71	5.07	-1.29	0.0338	0.4077
PIGH	6.78	7.17	-1.31	0.0339	0.4078
SOCS1	5.11	4.49	1.53	0.0339	0.4078
TAF7	7.14	7.66	-1.43	0.0339	0.4078
C1orf94	4.19	3.79	1.31	0.0339	0.4079
CNIH3	8.07	7.25	1.76	0.0339	0.4079
ATP4A	3.27	3.95	-1.6	0.0339	0.408
PALMD	3.5	3.2	1.23	0.034	0.408
BNIP3L	8.62	8.92	-1.23	0.034	0.4081
RASGEF1B	9	9.53	-1.44	0.034	0.4082
EREG	4.49	7.7	-9.31	0.0341	0.4084
MYO10	5.8	6.61	-1.76	0.0341	0.4084
ANP32B	9.02	9.59	-1.48	0.0341	0.4085
C1orf123	8.62	8.91	-1.22	0.0342	0.4085
CTAGE10P	2.75	2.5	1.2	0.0341	0.4085
GFI1	4.89	4.29	1.52	0.0342	0.4085
HDDC3	6.31	6.79	-1.4	0.0342	0.4085
KMT5B	6.58	7.19	-1.53	0.0341	0.4085
MCL1	8.35	8.62	-1.2	0.0341	0.4085
NFKBID	6.94	6.61	1.25	0.0342	0.4085
RAB5A	9.22	9.98	-1.69	0.0342	0.4085
SPDYE2	6.82	6.57	1.19	0.0343	0.4086
ICOS	3.11	2.43	1.59	0.0342	0.4086
KCTD6	5.91	5.54	1.3	0.0343	0.4086
LENG8	8.49	8.19	1.23	0.0343	0.4086
NOL7	7.2	8.05	-1.8	0.0343	0.4086
RAB13	8.16	8.66	-1.41	0.0343	0.4086
DENND1C	7.11	6.77	1.26	0.0344	0.409
PUM2	7.85	8.09	-1.19	0.0344	0.4093
DNAJA2	8.59	9.02	-1.35	0.0345	0.4096
RAPH1	8.44	9.09	-1.57	0.0345	0.4096
SIGLEC17P	5.45	4.99	1.38	0.0345	0.4098
ACVR1C	4.19	3.9	1.22	0.0346	0.41
ANTXR2	7.89	8.21	-1.25	0.0346	0.41
ARL8B	8.93	9.59	-1.58	0.0347	0.41
CAPZB	10.52	10.84	-1.25	0.0346	0.41
EID1	8.1	8.58	-1.4	0.0346	0.41
FANCA	5.92	5.26	1.58	0.0346	0.41
LOC100132005	4.22	5.08	-1.82	0.0346	0.41
TXNDC15	7.2	7.77	-1.48	0.0345	0.41
ZNF585B	5.51	6.23	-1.65	0.0345	0.41
FLT1	6.12	5.08	2.06	0.0347	0.4104
SEC22C	7.08	7.35	-1.21	0.0347	0.4104
WDR11	8.72	9.72	-2	0.0347	0.4104
PTPRU	4.11	4.5	-1.32	0.0349	0.4114
ELOVL7	4.85	6.78	-3.82	0.0349	0.4115
LINC01565	5.02	4.77	1.19	0.0349	0.4115
OR2AK2	2.93	2.6	1.26	0.0349	0.4115
TCEB1	6.54	6.03	1.42	0.035	0.4118
KRTAP10-12	6.6	6.21	1.32	0.0353	0.4125
LRRC69	2.72	2.31	1.33	0.0351	0.4125
ACOX1	7.64	8.02	-1.3	0.0351	0.4125
CARD11	4.52	3.94	1.49	0.0352	0.4125
FABP3	9.92	8.37	2.92	0.0353	0.4125
FAP	2.7	2.41	1.22	0.0351	0.4125
IL1A	3.57	6.11	-5.82	0.0354	0.4125
KIFAP3	6.28	6.71	-1.35	0.0353	0.4125
KLHDC2	6.98	7.7	-1.66	0.0354	0.4125
MYCBP2	7.85	8.07	-1.16	0.0353	0.4125
PDE8A	7.67	7.08	1.5	0.0353	0.4125
PLCB2	9	8.5	1.42	0.0352	0.4125
PTGR2	6.63	6.3	1.25	0.0352	0.4125
SHMT1	5.52	4.63	1.85	0.0351	0.4125
SLC10A5	2.59	2.09	1.42	0.0354	0.4125
SNORA20	4.24	3.5	1.67	0.0352	0.4125
SPDYE1	7.21	6.85	1.29	0.0352	0.4125
TPRA1	8.56	7.73	1.78	0.0353	0.4125
VKORC1	9.23	8.83	1.32	0.0351	0.4125
ZNF675	4.2	5.38	-2.26	0.0352	0.4125
DPM1	7.88	8.7	-1.76	0.0354	0.4128
SDR42E1	3.48	2.74	1.67	0.0355	0.4128
UFSP2	5.48	5.81	-1.26	0.0355	0.4128
PAGE2	2.68	2.32	1.29	0.0355	0.4129
DIRAS1	6.64	6.26	1.3	0.0356	0.4129
LRIG2	6.22	5.91	1.24	0.0356	0.4129
ZG16	4.02	3.58	1.36	0.0356	0.4129
RNU2-1	11.12	10.3	1.77	0.0357	0.4133
CYP11A1	3.36	3.61	-1.19	0.0357	0.4133
DNTTIP2	7.06	8.07	-2.01	0.0356	0.4133
WDR75	6.63	7.27	-1.55	0.0357	0.4133
G0S2	6.1	7.72	-3.08	0.0357	0.4134
LOC399900	3.97	4.4	-1.34	0.0358	0.4137
RNU2-1	11.13	10.28	1.8	0.0359	0.414
ATMIN	6.5	6.92	-1.33	0.0358	0.414
MACF1	8.4	9.09	-1.61	0.0358	0.414
SPINT1	7	6.69	1.24	0.0358	0.414
ZNF44	5.04	4.79	1.19	0.0359	0.4141
RNF20	7.27	7.65	-1.3	0.036	0.4143
VWC2	5.5	5.01	1.41	0.036	0.4143
ASB16-AS1	6.3	5.89	1.32	0.036	0.4144
OR4C2P	2.35	1.91	1.36	0.036	0.4145
LOC100508226	3.21	2.9	1.24	0.0361	0.4147
GCNT2	5.11	5.79	-1.61	0.0361	0.4149
TMEM181	7.93	7.68	1.19	0.0361	0.4149
HMBS	5.48	5.81	-1.25	0.0362	0.4152
ADCY6	5.02	4.76	1.19	0.0362	0.4154
GGA1	7.74	7.33	1.33	0.0362	0.4154
SPRYD7	6.87	7.48	-1.53	0.0362	0.4154
ATF6	8.63	9.15	-1.43	0.0363	0.4155
PTPN7	6.58	5.91	1.6	0.0363	0.4155
SDPR	3.41	2.99	1.34	0.0363	0.4155
[truncated: 528 more rows]
