# Supplementary material for: TREM2 activation on microglia promotes myelin debris clearance and remyelination in a model of multiple sclerosis
Source: Acta Neuropathol. 2020 Aug 9;140(4):513–34. doi: 10.1007/s00401-020-02193-z (PMC7498497; doi:10.1007/s00401-020-02193-z)
Supplement: Supplementary file 4 — Supplementary material 4 (XLSX 13 kb) [file 401_2020_2193_MOESM4_ESM.xlsx]

## Sheet: S3
Table S3. Pathway analysis of the differentially expressed genes in NHD patients (Wikipathways)
Pathway	#Total	#Up	Up List	#Down	Down List	p-value
Regulation of toll-like receptor signaling pathway	14	1	IFNA10	13	NFKB1,TRAF3,IRAK2,NFKBIA,TNF,CCL3,IRAK3,IL1B,TLR8,IL6,TNFAIP3,IFNAR1,CCL4	1e-06
Cytokines and Inflammatory Response	7	1	CSF1	6	IL1A,IL1B,TNF,CXCL1,IL6,HLA-DRB1	1e-06
Cells and Molecules involved in local acute inflammatory response	6	0		6	C3,IL1A,IL6,TNF,SELPLG,ICAM1	1e-06
TNF related weak inducer of apoptosis (TWEAK) Signaling Pathway	8	1	TNFRSF12A	7	NFKB1,IL6,TRAF3,NFKBIA,MMP9,TNF,BIRC3	2e-06
Toll-like Receptor Signaling Pathway	11	1	IFNA10	10	NFKB1,TRAF3,NFKBIA,TNF,CCL3,IL1B,TLR8,IL6,IFNAR1,CCL4	6e-06
Chemokine signaling pathway	13	4	CXCR5,CCL22,ADCY3,PRKACB	9	CCL7,CCL3,CCL4,CXCL5,HCK,LYN,NCF1,NFKB1,NFKBIA	2.5e-05
Matrix Metalloproteinases	6	2	MMP7,TIMP3	4	MMP2,MMP9,TNF,TIMP1	2.6e-05
Cytosolic DNA-sensing pathway	8	1	IFNA10	7	NFKB1,NFKBIA,IL6,CCL4L2,CASP1,IL1B,CCL4	8.9e-05
LTF danger signal response pathway	4	0		4	IL1A,IL1B,IL6,TNF	0.000445
RANKL/RANK (Receptor activator of NFKB (ligand)) Signaling Pathway	6	0		6	NFKB1,LYN,TRAF3,NFKBIA,ICAM1,CTSK	0.000701
IL-1 signaling pathway	6	0		6	IL1B,NFKBIA,IL1A,NFKB1,IRAK3,IRAK2	0.000701
AGE/RAGE pathway	6	1	MMP7	5	NFKB1,NFKBIA,NCF1,MMP2,MMP9	0.001836
IL-10 Anti-inflammatory Signaling Pathway	3	0		3	IL1A,IL6,TNF	0.001843
Folate Metabolism	6	2	FOLR1,CSF1	4	FOLR3,SOD2,IL1B,IL6	0.002141
Thymic Stromal LymphoPoietin (TSLP) Signaling Pathway	5	0		5	NFKBIA,NFKB1,IL6,HCK,LYN	0.00241
Development and heterogeneity of the ILC family	4	0		4	TNF,IL1B,AHR,IL6	0.003378
Vitamin D Receptor Pathway	10	2	SULT1C2,TIMP3	8	HLA-DRB1,TNFAIP3,HLA-DQA1,MXD1,KLF4,ATP2B1,S100A8,G0S2	0.003769
Collagen degradation	1	0		1	MMP9	0.003926
Nuclear Receptors Meta-Pathway	14	3	SLC2A5,SLC39A10,SCD	11	TNFAIP3,IL1B,FKBP5,BIRC3,MT1IP,SERPINA1,MYOF,ALOX5AP,AHR,PLTP,SLC39A8	0.006356
Apoptosis	6	0		6	TRAF3,NFKB1,NFKBIA,CASP1,BIRC3,TNF	0.00725
Microglia Pathogen Phagocytosis Pathway	4	1	TREM2	3	HCK,LYN,NCF1	0.007595
VEGFA-VEGFR2 Signaling Pathway	11	4	MYL9,HSPB1,FLNB,FLT1	7	NCF1,NFKBIA,PPP3CA,NFKB1,ICAM1,MMP2,SOD2	0.007747
Olfactory receptor activity	1	1	OR9A2	0		0.008075
Nucleotide-binding Oligomerization Domain (NOD) pathway	4	0		4	NLRP12,CASP1,NFKBIA,IL1B	0.008289
Canonical NF-KB pathway	2	0		2	NFKBIA,NFKB1	0.009907
NAD Biosynthesis II (from tryptophan)	2	0		2	KMO,KYNU	0.009907
Neural Crest Cell Migration in Cancer	4	1	SORT1	3	MMP9,MMP2,EPHB2	0.010614
PPAR signaling pathway	5	4	SCD,FABP3,FABP4,LPL	1	PLTP	0.010686
Small cell lung cancer	6	1	ITGA3	5	FN1,NFKB1,NFKBIA,BIRC3,TRAF3	0.011507
Myometrial Relaxation and Contraction Pathways	8	4	ADCY3,PRKACB,CRHR1,ATF3	4	IL6,IL1B,ITPR2,NFKB1	0.01193
Role Altered Glycolysation of MUC1 in Tumour Microenvironment	2	0		2	TNF,IL6	0.012574
Sudden Infant Death Syndrome (SIDS) Susceptibility Pathways	8	3	PRKACB,IL1RN,SPTBN1	5	NFKB1,TNF,IL6,IL1A,IL1B	0.013732
Aryl Hydrocarbon Receptor Pathway	4	0		4	AHR,TNF,MYOF,IL1B	0.014316
Reelin signalling pathway	2	0		2	VLDLR,SH3KBP1	0.015515
Circadian rhythm related genes	9	3	USP2,NR1D1,UTS2	6	ADA,IL6,SIN3A,NAMPT,AHR,BHLHE41	0.019512
Deubiquitination	2	1	USP2	1	TNFAIP3	0.01957
Apoptosis-related network due to altered Notch3 in ovarian cancer	4	1	HSPB1	3	TNF,NFKB1,IER3	0.019973
Toll-like Receptor Signaling	3	0		3	TLR8,TRAF3,NFKB1	0.022337
Statin Pathway	3	2	SCARB1,LPL	1	PLTP	0.022337
Senescence and Autophagy in Cancer	6	0		6	CXCL1,IL6,FN1,IL1A,IL1B,CCL3	0.025736
NAD metabolism, sirtuins and aging	2	0		2	NAMPT,NFKB1	0.025873
Mammary gland development pathway - Puberty (Stage 2 of 4)	2	0		2	FN1,TIMP1	0.025873
Serotonin and anxiety-related events	2	1	CRHR1	1	PPP3CA	0.025873
Alzheimers Disease	7	3	MME,LPL,PSEN2	4	PPP3CA,TNF,IL1B,ITPR2	0.025938
Oxidative Stress	3	0		3	SOD2,NFKB1,MT1X	0.02635
Hepatitis B infection	7	1	IFNA10	6	MMP9,TNF,NFKB1,IFNAR1,IL6,TRAF3	0.029443
TYROBP Causal Network	4	0		4	SAMSN1,IL13RA1,C3,GAPT	0.029927
MAPK Signaling Pathway	10	4	HSPB1,HSPA8,PRKACB,FLNB	6	IL1A,TNF,IL1R2,IL1B,PPP3CA,NFKB1	0.030757
Gastrin Signaling Pathway	6	1	MMP7	5	TCF4,NFKBIA,NFKB1,BIRC3,KLF4	0.031941
Assembly of collagen fibrils and other multimeric structures	1	1	CD151	0		0.033543
Iron metabolism in placenta	2	1	HAMP	1	STEAP3	0.033947
T-Cell antigen Receptor (TCR) Signaling Pathway	5	0		5	NFKB1,NFKBIA,IL1B,IL1A,IL6	0.03462
TCF dependent signaling in response to WNT	1	1	CCDC88C	0		0.035102
TNF alpha Signaling Pathway	5	0		5	TNF,NFKBIA,NFKB1,TNFAIP3,BIRC3	0.036023
Fibrin Complement Receptor 3 Signaling Pathway	3	0		3	IL6,TNF,IRAK2	0.037946
Sleep regulation	3	1	UTS2	2	ADA,IL6	0.037946
FABP4 in ovarian cancer	1	1	FABP4	0		0.038782
Neural Crest Cell Migration during Development	3	0		3	MMP9,MMP2,EPHB2	0.04053
NAD+ metabolism	2	0		2	NAMPT,CD38	0.042859
Oxidative Damage	3	0		3	TRAF3,NFKB1,TNF	0.0432
Adipogenesis	6	3	LPL,SCD,WWTR1	3	TNF,IL6,AHR	0.044299
Transcription co-factors SKI and SKIL protein partners	2	0		2	SKIL,SIN3A	0.047605
ncRNAs involved in STAT3 signaling in hepatocellular carcinoma	2	0		2	IL6,NFKB1	0.047605
Platelet-mediated interactions with vascular and circulating cells	2	0		2	IL1B,ICAM1	0.047605
Splicing factor NOVA regulated synaptic proteins	3	1	EPB41L1	2	ATP2B1,EPB41L3	0.048798
Fc epsilon receptor (FCERI) signaling	1	0		1	LYN	0.049086
