# Supplementary material for: TREM2 activation on microglia promotes myelin debris clearance and remyelination in a model of multiple sclerosis
Source: Acta Neuropathol. 2020 Aug 9;140(4):513–34. doi: 10.1007/s00401-020-02193-z (PMC7498497; doi:10.1007/s00401-020-02193-z)
Supplement: Supplementary file 5 — Supplementary material 5 (XLSX 514 kb) [file 401_2020_2193_MOESM5_ESM.xlsx]

## Sheet: S4
Table S4. TREM2 co-expressed genes and differentially expressed genes in NHD patients
gene_id	gene_name	p-value	Controls_vs_NHD
ENSG00000155659	VSIG4	7.3e-70	0.0013
ENSG00000135094	SDS	1.3e-34	0.0021
ENSG00000129450	SIGLEC9	2.3e-28	0.0062
ENSG00000177575	CD163	1.5e-27	0.0045
ENSG00000132514	CLEC10A	6e-27	0.0004
ENSG00000158714	SLAMF8	3.2e-25	0.0085
ENSG00000132965	ALOX5AP	1e-23	0.0021
ENSG00000134028	ADAMDEC1	7.3e-23	0.0037
ENSG00000197629	MPEG1	1.7e-22	0.0012
ENSG00000165168	CYBB	1.7e-21	0.0054
ENSG00000152315	KCNK13	2e-18	0.0032
ENSG00000184060	ADAP2	5.3e-18	0.0081
ENSG00000186074	CD300LF	5.4e-18	0.0088
ENSG00000181374	CCL13	1.6e-16	0.007
ENSG00000101916	TLR8	5.1e-16	1.13e-05
ENSG00000101336	HCK	2.3e-15	0.0011
ENSG00000204131	NHSL2	2.7e-15	0.0018
ENSG00000164935	DCSTAMP	3.8e-15	0.0096
ENSG00000126264	HCST	2.1e-14	0.0028
ENSG00000169442	CD52	2.5e-14	0.0011
ENSG00000139572	GPR84	5.2e-14	0.0003
ENSG00000175489	LRRC25	6.4e-14	0.0021
ENSG00000161544	CYGB	1.7e-11	6.62e-05
ENSG00000060558	GNA15	4.1e-11	0.0086
ENSG00000136250	AOAH	1.8e-10	0.0005
ENSG00000019169	MARCO	1.4e-09	0.0012
ENSG00000169403	PTAFR	1.7e-09	0.0009
ENSG00000005844	ITGAL	2.5e-09	0.0067
ENSG00000102760	RGCC	2.8e-09	0.0007
ENSG00000180113	TDRD6	5.6e-09	0.0032
ENSG00000167914	GSDMA	8.5e-09	0.0012
ENSG00000198223	CSF2RA	8.7e-09	0.0051
ENSG00000105697	HAMP	1.2e-08	0.0002
ENSG00000178175	ZNF366	1.2e-08	0.0037
ENSG00000178789	CD300LB	1.7e-08	0.0012
ENSG00000135253	KCP	2.2e-08	0.0077
ENSG00000147614	ATP6V0D2	2.4e-08	0.0009
ENSG00000155307	SAMSN1	2.6e-08	0.0004
ENSG00000145416	2019-03-01	3.5e-08	0.0035
ENSG00000110446	SLC15A3	3.6e-08	0.0064
ENSG00000162711	NLRP3	7.7e-08	0.0021
ENSG00000166428	PLD4	8.7e-08	0.0079
ENSG00000131401	NAPSB	9.2e-08	0.0085
ENSG00000144802	NFKBIZ	1.1e-07	0.0001
ENSG00000172243	CLEC7A	1.3e-07	0.0002
ENSG00000104972	LILRB1	1.9e-07	3.71e-05
ENSG00000157107	FCHO2	2.1e-07	0.0083
ENSG00000162723	SLAMF9	4.6e-07	6.77e-05
ENSG00000105383	CD33	4.8e-07	0.0056
ENSG00000174600	CMKLR1	1.2e-06	0.0032
ENSG00000174939	ASPHD1	2e-06	0.0012
ENSG00000036672	USP2	5e-06	0.0092
ENSG00000183549	ACSM5	1e-05	0.0078
ENSG00000131042	LILRB2	1.1e-05	0.0023
ENSG00000175262	C1orf127	1.1e-05	0.0075
ENSG00000163220	S100A9	1.4e-05	0.0069
ENSG00000170323	FABP4	1.5e-05	0.0007
ENSG00000103196	CRISPLD2	1.7e-05	0.0005
ENSG00000117091	CD48	1.7e-05	0.007
ENSG00000152213	ARL11	3e-05	0.0068
ENSG00000197471	SPN	3.3e-05	0.0002
ENSG00000171657	GPR82	3.4e-05	0.0009
ENSG00000105835	NAMPT	4e-05	3.85e-06
ENSG00000159388	BTG2	4e-05	0.004
ENSG00000174125	TLR1	4.1e-05	0.0016
ENSG00000106799	TGFBR1	4.2e-05	0.008
ENSG00000125538	IL1B	6.2e-05	0.0096
ENSG00000143369	ECM1	8.8e-05	0.0028
ENSG00000177791	MYOZ1	0.00012	0.0018
ENSG00000135924	DNAJB2	0.00012	0.0088
ENSG00000118777	ABCG2	0.00013	7.33e-05
ENSG00000155629	PIK3AP1	0.00013	0.0082
ENSG00000100234	TIMP3	0.00014	9.19e-05
ENSG00000133055	MYBPH	0.00017	0.0098
ENSG00000126860	EVI2A	0.00018	0.0012
ENSG00000102962	CCL22	0.00021	5.31e-05
ENSG00000158477	CD1A	0.00021	0.0041
ENSG00000130598	TNNI2	0.00022	0.0018
ENSG00000175445	LPL	0.0003	0.0053
ENSG00000135931	ARMC9	0.00044	0.0079
ENSG00000116514	RNF19B	0.00049	0.0013
ENSG00000118276	B4GALT6	0.00083	0.0083
ENSG00000100596	SPTLC2	0.00087	0.0023
ENSG00000179630	LACC1	0.00088	0.0077
ENSG00000104267	CA2	0.0012	0.0069
ENSG00000028839	TBPL1	0.0013	0.0001
ENSG00000143105	KCNA10	0.0014	0.0018
ENSG00000157510	AFAP1L1	0.0014	0.0023
ENSG00000179331	RAB39A	0.0014	0.007
ENSG00000116016	EPAS1	0.0015	0.0052
ENSG00000148737	TCF7L2	0.0015	0.0077
ENSG00000155265	GOLGA7B	0.0016	0.0013
ENSG00000182378	PLCXD1	0.002	0.0088
ENSG00000134755	DSC2	0.0023	0.0027
ENSG00000167676	PLIN4	0.0023	0.0038
ENSG00000153823	PID1	0.0024	2.59e-05
ENSG00000064961	HMG20B	0.0026	0.0002
ENSG00000152503	TRIM36	0.0028	0.001
ENSG00000126759	CFP	0.0028	0.0023
ENSG00000185825	BCAP31	0.0033	0.0082
ENSG00000169688	MT1B	0.0034	0.0007
ENSG00000138678	GPAT3	0.0038	0.0025
ENSG00000028137	TNFRSF1B	0.004	0.0022
ENSG00000117009	KMO	0.004	0.0026
ENSG00000040608	RTN4R	0.0041	0.0094
ENSG00000177706	FAM20C	0.0043	0.0031
ENSG00000111817	DSE	0.0044	0.005
ENSG00000112818	MEP1A	0.0047	0.0009
ENSG00000185669	SNAI3	0.0047	0.0039
ENSG00000163577	EIF5A2	0.0048	0.001
ENSG00000187239	FNBP1	0.005	0.0012
ENSG00000082512	TRAF5	0.0054	0.0067
ENSG00000042286	AIFM2	0.0055	0.0069
ENSG00000162493	PDPN	0.0057	0.0052
ENSG00000182134	TDRKH	0.006	0.0024
ENSG00000161091	MFSD12	0.0063	8.33e-05
ENSG00000163932	PRKCD	0.0073	0.0031
ENSG00000028277	POU2F2	0.0075	0.0033
ENSG00000160326	SLC2A6	0.0085	0.0025
ENSG00000129353	SLC44A2	0.0086	0.0019
ENSG00000143320	CRABP2	0.0087	0.0016
ENSG00000164048	ZNF589	0.0089	0.0002
ENSG00000154310	TNIK	0.0095	0.0026
ENSG00000166250	CLMP	0.0097	6.63e-05
ENSG00000007264	MATK	0.01	0.0015
ENSG00000119139	TJP2	0.011	0.0073
ENSG00000149635	OCSTAMP	0.012	0.0038
ENSG00000136869	TLR4	0.012	0.005
ENSG00000108688	CCL7	0.012	0.0095
ENSG00000162894	FCMR	0.013	0.0009
ENSG00000123095	BHLHE41	0.015	0.0004
ENSG00000105246	EBI3	0.015	0.0013
ENSG00000198121	LPAR1	0.015	0.0055
ENSG00000136643	RPS6KC1	0.015	0.0061
ENSG00000101335	MYL9	0.015	0.0078
ENSG00000229230	MT1P3	0.016	6.64e-05
ENSG00000148516	ZEB1	0.016	0.0074
ENSG00000197696	NMB	0.018	0.0051
ENSG00000057657	PRDM1	0.019	0.0067
ENSG00000198894	CIPC	0.019	0.0073
ENSG00000196628	TCF4	0.02	0.0009
ENSG00000087245	MMP2	0.02	0.0018
ENSG00000123124	WWP1	0.021	0.0079
ENSG00000072134	EPN2	0.022	0.002
ENSG00000106211	HSPB1	0.022	0.0028
ENSG00000131323	TRAF3	0.023	0.0028
ENSG00000188643	S100A16	0.024	0.0031
ENSG00000165312	OTUD1	0.025	0.0029
ENSG00000121297	TSHZ3	0.026	0.0032
ENSG00000122224	LY9	0.027	0.0002
ENSG00000139970	RTN1	0.027	0.0022
ENSG00000115884	SDC1	0.03	0.005
ENSG00000187037	GPR141	0.033	3.2e-06
ENSG00000196950	SLC39A10	0.033	0.0003
ENSG00000186205	2019-03-01	0.034	0.0035
ENSG00000106829	TLE4	0.035	0.003
ENSG00000196405	EVL	0.036	9.74e-05
ENSG00000130204	TOMM40	0.036	0.0025
ENSG00000163735	CXCL5	0.036	0.0057
ENSG00000174705	SH3PXD2B	0.038	0.002
ENSG00000114107	CEP70	0.038	0.0039
ENSG00000151376	ME3	0.04	0.0002
ENSG00000197872	FAM49A	0.041	0.0072
ENSG00000113657	DPYSL3	0.042	0.0003
ENSG00000005884	ITGA3	0.043	0.0017
ENSG00000084676	NCOA1	0.044	0.0015
ENSG00000167207	NOD2	0.044	0.0027
ENSG00000018408	WWTR1	0.044	0.003
ENSG00000197249	SERPINA1	0.045	4.26e-06
ENSG00000118257	NRP2	0.048	0.0004
ENSG00000175634	RPS6KB2	0.048	0.006
ENSG00000117266	CDK18	0.049	0.0006
ENSG00000047346	FAM214A	0.049	0.0025
