# Supplementary material for: TREM2 activation on microglia promotes myelin debris clearance and remyelination in a model of multiple sclerosis
Source: Acta Neuropathol. 2020 Aug 9;140(4):513–34. doi: 10.1007/s00401-020-02193-z (PMC7498497; doi:10.1007/s00401-020-02193-z)
Supplement: Supplementary file 6 — Supplementary material 6 (XLSX 20 kb) [file 401_2020_2193_MOESM6_ESM.xlsx]

## Sheet: S5
Table S5. TREM2 co-expressed genes and differentially expressed genes in NHD patients
gene_set_id	gene_set_name	p-value
GO:0009986	cell surface	4.86264e-40
GO:0005886	plasma membrane	2.26561e-38
GO:0002102	podosome	3.62393e-37
GO:0034362	low-density lipoprotein particle	1.84981e-36
GO:0005887	integral component of plasma membrane	5.86114e-36
GO:0030670	phagocytic vesicle membrane	7.87961e-34
GO:0043020	NADPH oxidase complex	2.02072e-33
GO:0070821	tertiary granule membrane	2.05343e-33
GO:0008305	integrin complex	3.71925e-31
GO:0035579	specific granule membrane	6.38129e-31
GO:0030667	secretory granule membrane	7.94935e-30
GO:0005634	nucleus	2.20507e-29
GO:1904724	tertiary granule lumen	6.71453e-28
GO:0045121	membrane raft	4.12202e-26
GO:0005654	nucleoplasm	4.76146e-25
GO:0031234	extrinsic component of cytoplasmic side of plasma membrane	2.96134e-23
GO:0001772	immunological synapse	5.73962e-23
GO:0009897	external side of plasma membrane	6.40931e-23
GO:0030027	lamellipodium	6.54486e-23
GO:0101003	ficolin-1-rich granule membrane	6.70511e-23
GO:0043235	receptor complex	8.71775e-23
GO:0005576	extracellular region	2.53513e-22
GO:0030669	clathrin-coated endocytic vesicle membrane	5.24942e-22
GO:0005581	collagen trimer	1.2393e-21
GO:0005764	lysosome	6.28637e-21
GO:0016604	nuclear body	1.76785e-20
GO:0005622	intracellular	6.83518e-20
GO:0001726	ruffle	7.03284e-20
GO:0005615	extracellular space	1.13842e-19
GO:0031226	intrinsic component of plasma membrane	1.44065e-19
GO:1904813	ficolin-1-rich granule lumen	2.36607e-19
GO:0035580	specific granule lumen	2.73907e-19
GO:0030666	endocytic vesicle membrane	9.53208e-19
GO:0045335	phagocytic vesicle	1.48011e-18
GO:0005623	cell	3.18878e-18
GO:0032587	ruffle membrane	3.21595e-18
GO:0042627	chylomicron	2.11991e-17
GO:0042101	T cell receptor complex	6.24432e-17
GO:0070062	extracellular exosome	4.97543e-16
GO:0031093	platelet alpha granule lumen	6.87265e-16
GO:0031092	platelet alpha granule membrane	7.5891e-15
GO:0034774	secretory granule lumen	2.46607e-14
GO:0043202	lysosomal lumen	2.93709e-14
GO:0031225	anchored component of membrane	4.14982e-14
GO:0016323	basolateral plasma membrane	8.83004e-14
GO:0010008	endosome membrane	3.56648e-13
GO:0035578	azurophil granule lumen	5.06519e-13
GO:0005911	cell-cell junction	1.00055e-12
GO:0016607	nuclear speck	2.66998e-12
GO:0071682	endocytic vesicle lumen	3.31734e-12
GO:0005765	lysosomal membrane	6.98517e-12
GO:0005739	mitochondrion	2.43445e-11
GO:0005730	nucleolus	3.86409e-11
GO:0005694	chromosome	5.80744e-11
GO:0035577	azurophil granule membrane	9.3849e-11
GO:0005637	nuclear inner membrane	2.84403e-10
GO:0005942	phosphatidylinositol 3-kinase complex	3.41224e-10
GO:0014704	intercalated disc	3.53947e-10
GO:0071339	MLL1 complex	3.76837e-10
GO:0005813	centrosome	4.49004e-10
GO:0005769	early endosome	4.84118e-10
GO:0042613	MHC class II protein complex	5.28114e-10
GO:0005819	spindle	7.69387e-10
GO:0008250	oligosaccharyltransferase complex	8.13336e-10
GO:0016021	integral component of membrane	1.29033e-09
GO:0005768	endosome	1.85288e-09
GO:0034361	very-low-density lipoprotein particle	2.8948e-09
GO:0036020	endolysosome membrane	3.37831e-09
GO:0005762	mitochondrial large ribosomal subunit	3.53855e-09
GO:0030315	T-tubule	3.59897e-09
GO:0005743	mitochondrial inner membrane	3.86655e-09
GO:0019005	SCF ubiquitin ligase complex	9.93126e-09
GO:0005686	U2 snRNP	1.28992e-08
GO:0031410	cytoplasmic vesicle	1.55571e-08
GO:0005761	mitochondrial ribosome	1.62277e-08
GO:0000151	ubiquitin ligase complex	1.74603e-08
GO:0005675	holo TFIIH complex	1.82444e-08
GO:0005901	caveola	3.03695e-08
GO:0000502	proteasome complex	3.51093e-08
GO:0030426	growth cone	4.12379e-08
GO:0071556	integral component of lumenal side of endoplasmic reticulum membrane	4.44268e-08
GO:0031901	early endosome membrane	4.82636e-08
GO:0000786	nucleosome	6.08805e-08
GO:0000932	P-body	6.11821e-08
GO:0030175	filopodium	7.82453e-08
GO:0000788	nuclear nucleosome	9.53195e-08
GO:0005884	actin filament	1.24746e-07
GO:0034719	SMN-Sm protein complex	1.26775e-07
GO:0005759	mitochondrial matrix	1.50646e-07
GO:0005874	microtubule	1.90725e-07
GO:0044322	endoplasmic reticulum quality control compartment	2.12202e-07
GO:1903561	extracellular vesicle	2.35193e-07
GO:0071013	catalytic step 2 spliceosome	4.44143e-07
GO:0036064	ciliary basal body	4.57814e-07
GO:0031235	intrinsic component of the cytoplasmic side of the plasma membrane	4.82798e-07
GO:0071004	U2-type prespliceosome	5.3567e-07
GO:0005578	proteinaceous extracellular matrix	6.46922e-07
GO:0031519	PcG protein complex	8.33006e-07
GO:0005930	axoneme	8.39716e-07
GO:0000784	nuclear chromosome, telomeric region	9.02066e-07
GO:0042571	immunoglobulin complex, circulating	9.85642e-07
GO:0031902	late endosome membrane	1.39533e-06
GO:0016605	PML body	1.53477e-06
GO:0005913	cell-cell adherens junction	1.71375e-06
GO:0030658	transport vesicle membrane	2.02585e-06
GO:0005938	cell cortex	2.12566e-06
GO:0030139	endocytic vesicle	2.31279e-06
GO:0005689	U12-type spliceosomal complex	2.73195e-06
GO:0000118	histone deacetylase complex	3.05022e-06
GO:0030141	secretory granule	3.52267e-06
GO:0000123	histone acetyltransferase complex	4.44403e-06
GO:0000794	condensed nuclear chromosome	5.38723e-06
GO:0034364	high-density lipoprotein particle	6.35011e-06
GO:0005856	cytoskeleton	6.85193e-06
GO:0005666	DNA-directed RNA polymerase III complex	1.01772e-05
GO:0005685	U1 snRNP	1.24922e-05
GO:0005736	DNA-directed RNA polymerase I complex	1.35911e-05
GO:0043197	dendritic spine	1.63349e-05
GO:0012505	endomembrane system	1.66266e-05
GO:0043025	neuronal cell body	1.89316e-05
GO:0022624	proteasome accessory complex	2.67328e-05
GO:0017053	transcriptional repressor complex	2.68948e-05
GO:0032809	neuronal cell body membrane	2.71909e-05
GO:0005814	centriole	3.15075e-05
GO:0005687	U4 snRNP	3.27405e-05
GO:0044297	cell body	3.37806e-05
GO:0016592	mediator complex	3.67704e-05
GO:0005770	late endosome	3.75054e-05
GO:0032039	integrator complex	3.93802e-05
GO:0005763	mitochondrial small ribosomal subunit	4.10851e-05
GO:0071565	nBAF complex	4.12782e-05
GO:0001650	fibrillar center	4.98331e-05
GO:0031083	BLOC-1 complex	5.07569e-05
GO:0005840	ribosome	5.98321e-05
GO:0000124	SAGA complex	6.06056e-05
GO:0005839	proteasome core complex	6.59468e-05
GO:0005829	cytosol	6.78342e-05
GO:0030496	midbody	7.87038e-05
GO:0071203	WASH complex	8.22892e-05
GO:0005777	peroxisome	9.71819e-05
GO:0005750	mitochondrial respiratory chain complex III	0.000102573
GO:0005747	mitochondrial respiratory chain complex I	0.000108756
GO:0005789	endoplasmic reticulum membrane	0.000109102
GO:0031966	mitochondrial membrane	0.000142282
GO:0000228	nuclear chromosome	0.000144219
GO:0015630	microtubule cytoskeleton	0.000161293
GO:0016363	nuclear matrix	0.000163381
GO:0005665	DNA-directed RNA polymerase II, core complex	0.000170762
GO:0015629	actin cytoskeleton	0.000190102
GO:0097504	Gemini of coiled bodies	0.000190551
GO:0031305	integral component of mitochondrial inner membrane	0.000196304
GO:0000922	spindle pole	0.000212887
GO:0019898	extrinsic component of membrane	0.000217449
GO:0032797	SMN complex	0.000222466
GO:0071011	precatalytic spliceosome	0.000233286
GO:0005681	spliceosomal complex	0.000285282
GO:0034045	phagophore assembly site membrane	0.000286909
GO:0005669	transcription factor TFIID complex	0.000292287
GO:0034399	nuclear periphery	0.000333867
GO:0005746	mitochondrial respiratory chain	0.000370132
GO:0043231	intracellular membrane-bounded organelle	0.000413023
GO:0005720	nuclear heterochromatin	0.000440042
GO:0031012	extracellular matrix	0.000443047
GO:0010494	cytoplasmic stress granule	0.000461483
GO:0035861	site of double-strand break	0.000516727
GO:0000785	chromatin	0.000530416
GO:0031463	Cul3-RING ubiquitin ligase complex	0.000580946
GO:0043204	perikaryon	0.000595576
GO:0005852	eukaryotic translation initiation factor 3 complex	0.00059675
GO:0005779	integral component of peroxisomal membrane	0.000724854
GO:0016514	SWI/SNF complex	0.000752092
GO:0000792	heterochromatin	0.000843593
GO:0070971	endoplasmic reticulum exit site	0.000891776
GO:0005833	hemoglobin complex	0.000949506
GO:0016581	NuRD complex	0.000959124
GO:0031258	lamellipodium membrane	0.000973876
GO:0005682	U5 snRNP	0.00112346
GO:0036126	sperm flagellum	0.00117094
GO:0005753	mitochondrial proton-transporting ATP synthase complex	0.00121028
GO:0030126	COPI vesicle coat	0.00121585
GO:0045171	intercellular bridge	0.0012273
GO:0042582	azurophil granule	0.00139767
GO:0035267	NuA4 histone acetyltransferase complex	0.00146218
GO:0015030	Cajal body	0.00148105
GO:0033162	melanosome membrane	0.00158762
GO:0072562	blood microparticle	0.00161979
GO:0005882	intermediate filament	0.00172545
GO:0005902	microvillus	0.00176912
GO:0005794	Golgi apparatus	0.00189335
GO:0042645	mitochondrial nucleoid	0.00191469
GO:0005793	endoplasmic reticulum-Golgi intermediate compartment	0.00220518
GO:0032281	AMPA glutamate receptor complex	0.00227315
GO:0005796	Golgi lumen	0.00242591
GO:0032040	small-subunit processome	0.00247674
GO:0030127	COPII vesicle coat	0.00268832
GO:0008076	voltage-gated potassium channel complex	0.00299091
GO:0043240	Fanconi anaemia nuclear complex	0.00312143
GO:0005719	nuclear euchromatin	0.00347013
GO:0005801	cis-Golgi network	0.00355982
GO:0031143	pseudopodium	0.0037116
GO:0005925	focal adhesion	0.00444861
GO:0034451	centriolar satellite	0.00459005
GO:0008023	transcription elongation factor complex	0.0047026
GO:0043186	P granule	0.00500748
GO:0030532	small nuclear ribonucleoprotein complex	0.00526914
GO:0032154	cleavage furrow	0.00541674
GO:0005929	cilium	0.00542185
GO:0019774	proteasome core complex, beta-subunit complex	0.00547485
GO:0005923	bicellular tight junction	0.00558054
GO:0008021	synaptic vesicle	0.00571286
GO:0031514	motile cilium	0.00612862
GO:0031965	nuclear membrane	0.00685132
GO:0005832	chaperonin-containing T-complex	0.00736998
GO:0030686	90S preribosome	0.00740422
GO:0097542	ciliary tip	0.00778871
GO:0034663	endoplasmic reticulum chaperone complex	0.0080632
GO:0005868	cytoplasmic dynein complex	0.00810512
GO:0005643	nuclear pore	0.00823676
GO:0005865	striated muscle thin filament	0.00867068
GO:0032580	Golgi cisterna membrane	0.00973502
GO:0048471	perinuclear region of cytoplasm	0.0103555
GO:0000781	chromosome, telomeric region	0.0105551
GO:0030054	cell junction	0.0113498
GO:0097546	ciliary base	0.0114796
GO:0005811	lipid droplet	0.0117284
GO:0031091	platelet alpha granule	0.0119782
GO:0031089	platelet dense granule lumen	0.0125285
GO:0017119	Golgi transport complex	0.0131607
GO:0030134	COPII-coated ER to Golgi transport vesicle	0.0131658
GO:0001533	cornified envelope	0.0133554
GO:0030286	dynein complex	0.0134294
GO:0034709	methylosome	0.0150338
GO:0005737	cytoplasm	0.0153047
GO:0005834	heterotrimeric G-protein complex	0.0157113
GO:0005892	acetylcholine-gated channel complex	0.0174314
GO:0042470	melanosome	0.0188757
GO:0035102	PRC1 complex	0.0189511
GO:0033391	chromatoid body	0.0191395
GO:0000790	nuclear chromatin	0.0194516
GO:0005778	peroxisomal membrane	0.0197672
GO:0005782	peroxisomal matrix	0.0207207
GO:0000407	phagophore assembly site	0.0207703
GO:0005783	endoplasmic reticulum	0.0216158
GO:0016459	myosin complex	0.0230311
GO:0005871	kinesin complex	0.0252938
GO:0001725	stress fiber	0.0254529
GO:0030529	intracellular ribonucleoprotein complex	0.0260934
GO:0060170	ciliary membrane	0.0271207
GO:0043198	dendritic shaft	0.0274836
GO:0022625	cytosolic large ribosomal subunit	0.0279025
GO:0043234	protein-containing complex	0.0306758
GO:0030136	clathrin-coated vesicle	0.0350289
GO:0000793	condensed chromosome	0.0354254
GO:0030659	cytoplasmic vesicle membrane	0.0402463
GO:0005815	microtubule organizing center	0.0421197
GO:0022627	cytosolic small ribosomal subunit	0.0421619
GO:0030016	myofibril	0.0442807
GO:0030672	synaptic vesicle membrane	0.0457747
GO:0000775	chromosome, centromeric region	0.0474065
